# Supplementary material for: The genus Fleischmannia in Argentina, Bolivia, Brazil and Paraguay (Eupatorieae, Asteraceae)
Source: PhytoKeys. 2015 Dec 2;(57):61–92. doi: 10.3897/phytokeys.57.5784 (PMC4698515; doi:10.3897/phytokeys.57.5784)
Supplement: XML Treatment for Fleischmannia dissolvens [file phytokeys.57.5784-treatment1.xml]

<!DOCTYPE tp:taxon-treatment
  PUBLIC "-//TaxonX//DTD Taxonomic Treatment Publishing DTD v0 20100105//EN" "tax-treatment-NSO.dtd">
<tp:taxon-treatment xmlns:tp="http://www.plazi.org/taxpub"><tp:treatment-meta><kwd-group><label>Taxon classification</label><kwd><named-content content-type="kingdom">Plantae</named-content></kwd><kwd><named-content content-type="order">Asterales</named-content></kwd><kwd><named-content content-type="family">Asteraceae</named-content></kwd></kwd-group><mixed-citation publication-type="journal"><person-group><name><surname>Robinson</surname><given-names>Harold</given-names></name></person-group><article-title>The genus <italic><tp:taxon-name><tp:taxon-name-part taxon-name-part-type="genus">Fleischmannia</tp:taxon-name-part></tp:taxon-name></italic> in Argentina, Bolivia, Brazil and Paraguay (<tp:taxon-name><tp:taxon-name-part taxon-name-part-type="tribe">Eupatorieae</tp:taxon-name-part></tp:taxon-name>, <tp:taxon-name><tp:taxon-name-part taxon-name-part-type="family">Asteraceae</tp:taxon-name-part></tp:taxon-name>)</article-title><source>PhytoKeys</source><day>2</day><month>12</month><year>2015</year><volume>2015</volume><issue>57</issue><fpage>61</fpage><lpage>92</lpage><pub-id pub-id-type="doi">10.3897/phytokeys.57.5784</pub-id></mixed-citation></tp:treatment-meta><tp:nomenclature><tp:taxon-name>
                            <tp:taxon-name-part taxon-name-part-type="genus">Fleischmannia</tp:taxon-name-part>
                            <tp:taxon-name-part taxon-name-part-type="species">dissolvens</tp:taxon-name-part>
                        </tp:taxon-name><tp:taxon-authority>(Baker) R.M. King &amp; H Rob., Phytologia 19: 203. 1970.</tp:taxon-authority><tp:nomenclature-citation-list><tp:nomenclature-citation><tp:taxon-name><tp:taxon-name-part taxon-name-part-type="genus">Eupatorium</tp:taxon-name-part> <tp:taxon-name-part taxon-name-part-type="species">dissolvens</tp:taxon-name-part></tp:taxon-name><comment> Baker, Fl. bras. 6(2): 308. 1876. Type: Argentina. Entre Rios, Parana, <italic>Christie 59</italic> (holotype K).</comment></tp:nomenclature-citation></tp:nomenclature-citation-list></tp:nomenclature><tp:treatment-sec sec-type="Description"><title>Description.</title><p>Scrambling perennial herb ca. 1 m tall, with branches widely spreading at 45–90° angles; stems pale to dark brown, terete, striated, hispid to stiffly puberulous. Leaves opposite; petioles slender, 0.5–2.0 cm long; leaf blades triangular, membraneous, mostly 3.0–5.5 cm long, 2.0–3.5 cm wide, widest near basal 5<sup>th</sup>, base obtusely cuneate, margins with 5–10 sharp teeth, apex narrowly acute to slightly acuminate, surfaces puberulous on larger veins, sparsely pilosulous to subglabrous between veins, without glandular dots or hairs; triplinervate from petiole, with main veins brownish. Inflorescence a lax panicle with elongate branches, heads in cymiform clusters at tips of elongate branches; most nodes with foliiform bracts 1.5–2.0 cm long; branches and peduncles densely puberulous, peduncles 3–13 mm long. Heads ca. 7 mm high, 5 mm wide; involucral bracts ca. 30 in 3–4 series, basal involucral bracts narrowly ovate to lanceolate, 2–3 mm long, puberulous outside, inner bracts narrowly oblong, with short-acute tips. Florets ca. 17 in a head; corollas violet. ca. 2.5 mm long, basal tube ca. 0.5 mm long, throat ca. 2.2 mm long, lobes ca. 0.6 mm long, narrowly triangular, with numerous monoseriate hairs outside; anther thecae ca. 0.9 mm long, apical appendage ca. 0.2 mm long; style branches slender. Achenes 2.2–2.7 mm long, slightly and narrowly paler on ribs, ribs setuliferous; pappus whitish, of ca. 40 slender contiguous bristles ca. 3 mm long.</p></tp:treatment-sec><tp:treatment-sec sec-type="Specimens seen"><title>Specimens seen.</title><p>Paraguay: Guaira: Cordillera de Ybytyruzú, Cerro Acaté, secondary vegetation on base of mountain along southern side, <named-content xmlns:xlink="http://www.w3.org/1999/xlink" content-type="dwc:verbatimCoordinates" xlink:type="simple">25°55'S, 56°15'W</named-content>, 700 m, herb 1 m, flower pink, 17 Feb. 1989, <italic>E. Zardini &amp; R. Velásquez 11100</italic> (<named-content xmlns:xlink="http://www.w3.org/1999/xlink" content-type="dwc:institutional_code" xlink:type="simple">FCQ</named-content>, <named-content xmlns:xlink="http://www.w3.org/1999/xlink" content-type="dwc:institutional_code" xlink:type="simple">MO</named-content>, <named-content xmlns:xlink="http://www.w3.org/1999/xlink" content-type="dwc:institutional_code" xlink:type="simple">US</named-content>); Guaira: Cordillera de Ybytyruzú, road to Polilla, Cerro Acatí, forest, <named-content xmlns:xlink="http://www.w3.org/1999/xlink" content-type="dwc:verbatimCoordinates" xlink:type="simple">25°55'S, <!--PageBreak-->56°10'W</named-content>, 800 m, shrub 1 m, 23 July 1989, <italic>E. Zardini &amp; R. Velásquez 13604</italic> (<named-content xmlns:xlink="http://www.w3.org/1999/xlink" content-type="dwc:institutional_code" xlink:type="simple">FCQ</named-content>, <named-content xmlns:xlink="http://www.w3.org/1999/xlink" content-type="dwc:institutional_code" xlink:type="simple">MO</named-content>, <named-content xmlns:xlink="http://www.w3.org/1999/xlink" content-type="dwc:institutional_code" xlink:type="simple">US</named-content>).</p><p>The species has previously been reported only from Entre Rios in Argentina. The Paraguay localities are farther up river.</p></tp:treatment-sec></tp:taxon-treatment>
