# Supplementary material for: The genus Fleischmannia in Argentina, Bolivia, Brazil and Paraguay (Eupatorieae, Asteraceae)
Source: PhytoKeys. 2015 Dec 2;(57):61–92. doi: 10.3897/phytokeys.57.5784 (PMC4698515; doi:10.3897/phytokeys.57.5784)
Supplement: XML Treatment for Fleischmannia hassleri [file phytokeys.57.5784-treatment2.xml]

<!DOCTYPE tp:taxon-treatment
  PUBLIC "-//TaxonX//DTD Taxonomic Treatment Publishing DTD v0 20100105//EN" "tax-treatment-NSO.dtd">
<tp:taxon-treatment xmlns:tp="http://www.plazi.org/taxpub"><tp:treatment-meta><kwd-group><label>Taxon classification</label><kwd><named-content content-type="kingdom">Plantae</named-content></kwd><kwd><named-content content-type="order">Asterales</named-content></kwd><kwd><named-content content-type="family">Asteraceae</named-content></kwd></kwd-group><mixed-citation publication-type="journal"><person-group><name><surname>Robinson</surname><given-names>Harold</given-names></name></person-group><article-title>The genus <italic><tp:taxon-name><tp:taxon-name-part taxon-name-part-type="genus">Fleischmannia</tp:taxon-name-part></tp:taxon-name></italic> in Argentina, Bolivia, Brazil and Paraguay (<tp:taxon-name><tp:taxon-name-part taxon-name-part-type="tribe">Eupatorieae</tp:taxon-name-part></tp:taxon-name>, <tp:taxon-name><tp:taxon-name-part taxon-name-part-type="family">Asteraceae</tp:taxon-name-part></tp:taxon-name>)</article-title><source>PhytoKeys</source><day>2</day><month>12</month><year>2015</year><volume>2015</volume><issue>57</issue><fpage>61</fpage><lpage>92</lpage><pub-id pub-id-type="doi">10.3897/phytokeys.57.5784</pub-id></mixed-citation></tp:treatment-meta><tp:nomenclature><tp:taxon-name>
                            <tp:taxon-name-part taxon-name-part-type="genus">Fleischmannia</tp:taxon-name-part>
                            <tp:taxon-name-part taxon-name-part-type="species">hassleri</tp:taxon-name-part>
                            <object-id xmlns:xlink="http://www.w3.org/1999/xlink" content-type="ipni" xlink:type="simple">urn:lsid:ipni.org:names:77151273-1</object-id>
                        </tp:taxon-name><tp:taxon-authority>H. Rob.</tp:taxon-authority><tp:taxon-status xmlns:xlink="http://www.w3.org/1999/xlink" xlink:type="simple">sp. nov.</tp:taxon-status></tp:nomenclature><tp:treatment-sec sec-type="Type"><title>Type.</title><p>Paraguay: Centralis, in regione lacus Ypacaray, Feb. 1913, <italic>Hassler, <tp:taxon-name><tp:taxon-name-part taxon-name-part-type="kingdom">Plantae</tp:taxon-name-part></tp:taxon-name> Paraguariensis 1913</italic> (holotype <named-content xmlns:xlink="http://www.w3.org/1999/xlink" content-type="dwc:institutional_code" xlink:type="simple">US</named-content>). (Figure <xref ref-type="fig" rid="F1">1</xref>)</p><fig id="F1" position="float" orientation="portrait"><label>Figure 1.</label><caption><p><italic><tp:taxon-name><tp:taxon-name-part taxon-name-part-type="genus">Fleischmannia</tp:taxon-name-part> <tp:taxon-name-part taxon-name-part-type="species">hassleri</tp:taxon-name-part></tp:taxon-name></italic> H.Rob., holotype (<named-content xmlns:xlink="http://www.w3.org/1999/xlink" content-type="dwc:institutional_code" xlink:type="simple">US</named-content>).</p></caption><graphic xmlns:xlink="http://www.w3.org/1999/xlink" xlink:href="phytokeys-057-061-g001.jpg" position="float" orientation="portrait" xlink:type="simple" id="oo_65124.jpg"/></fig></tp:treatment-sec><tp:treatment-sec sec-type="Description"><title>Description.</title><p>Erect or leaning subshrubs to 0.6–1.0 m tall, with internodes 3–5 cm long, longer distally; with branches ascending at less than 45° angles. Leaves opposite, petioles 5–10 mm long; leaf blades triangular with subtruncate to truncate bases, mostly 2–3 cm long, 1.0–1.8 cm wide, smaller at more distal nodes, with ca., 7 teeth on each margin, apex acute, densely puberulous on both surfaces, with numerous small glandular dots abaxially, triplinervate from narrow basal acumination, secondary veins strongly ascending. Inflorescence terminal on slender elongated stems and branches, cymiform with branches ending in small clusters of heads; peduncles 1–3 mm long, densely puberulous; capitula ca. 6 mm high, ca. 4 mm wide before spreading; involucral bracts ca. 22. 1.5–4.0 mm long, 1.0–1.2 mm wide, 1 or 2 basal involucral bracts short and oval, acute, puberulous outside, median and inner bracts stramineous, membranous with scarious margins and tips, blunt, with pair of large longitudinal veins and often weak 3<sup>rd</sup> or 4<sup>th</sup> veins; florets 17–20 in a capitulum; corollas purple, ca. 3 mm long, basal tube ca. 0.5 mm ling, throat ca. 2 mm long, lobes ca. 0.5 mm long; anther thecae ca. 1 mm long; style branches slender, achenes ca. 1.2 mm long, ribs slightly yellow when submature, smooth except for a few small scabrae; pappus whitish, ca. 3 mm long, with ca. 32 bristles, not broader near the base.</p><p>Paratypes: Paraguay. Villamein? common in thickets, <italic>Jorgensen 54268</italic> (<named-content xmlns:xlink="http://www.w3.org/1999/xlink" content-type="dwc:institutional_code" xlink:type="simple">US</named-content>). Dept. Cordillera, Compañia Yoypó-jú, disturbed sandy soil, with sandstone outcrops, among herbs, grasses and bushes in abandoned quarry, edge of disturbed forest. 3 March 1985, <italic>Bordas 3669</italic> (<named-content xmlns:xlink="http://www.w3.org/1999/xlink" content-type="dwc:institutional_code" xlink:type="simple">US</named-content>). Dept. Central, Nemby (Barrio Industrial, Segunda Etafa) in advancing disturbed forest, in clearings, leaning on other plants. 13 March 1986, <italic>Bordas 3750</italic> (<named-content xmlns:xlink="http://www.w3.org/1999/xlink" content-type="dwc:institutional_code" xlink:type="simple">US</named-content>). Dept. Central, border Tavarory-Acosta ñu, creek, affluent of Paraguay River, gallery forest, <named-content xmlns:xlink="http://www.w3.org/1999/xlink" content-type="dwc:verbatimCoordinates" xlink:type="simple">25°27'S, 57°32'W</named-content>, 10 June 1993, <italic>E. Zardini &amp; V. Jara 36127</italic> (<named-content xmlns:xlink="http://www.w3.org/1999/xlink" content-type="dwc:institutional_code" xlink:type="simple">AS</named-content>, <named-content xmlns:xlink="http://www.w3.org/1999/xlink" content-type="dwc:institutional_code" xlink:type="simple">MO</named-content>, <named-content xmlns:xlink="http://www.w3.org/1999/xlink" content-type="dwc:institutional_code" xlink:type="simple">US</named-content>). Caaguazú, Feb. 1905, <italic>Hassler 9069</italic> (<named-content xmlns:xlink="http://www.w3.org/1999/xlink" content-type="dwc:institutional_code" xlink:type="simple">US</named-content>).</p><p>Specimens have usually been determined in the past as <italic><tp:taxon-name><tp:taxon-name-part taxon-name-part-type="genus">Fleischmannia</tp:taxon-name-part> <tp:taxon-name-part taxon-name-part-type="species">prasiifolia</tp:taxon-name-part></tp:taxon-name></italic> with which it shares many characteristics such as ascending branches, short peduncles in the inflorescence, purple color of the corollas and achenes with somewhat paler ribs. The new species differs by the smaller more densely pubescent leaves and smaller clusters of heads, and it occurs far to the east of the distribution of <italic><tp:taxon-name><tp:taxon-name-part taxon-name-part-type="genus">Fleischmannia</tp:taxon-name-part> <tp:taxon-name-part taxon-name-part-type="species">prasiifolia</tp:taxon-name-part></tp:taxon-name></italic> and at generally lower elevations. The presence of minute glandular dots on the abaxial leaf surfaces would also seem to be a distinction, but minute stipitate glands occur in <tp:taxon-name><tp:taxon-name-part taxon-name-part-type="genus">Fleischmannia</tp:taxon-name-part> <tp:taxon-name-part taxon-name-part-type="species">prasiifolia</tp:taxon-name-part> <tp:taxon-name-part taxon-name-part-type="infraspecific-rank">var.</tp:taxon-name-part> <tp:taxon-name-part taxon-name-part-type="variety">glandulifera</tp:taxon-name-part></tp:taxon-name> as noted in the Bolivian treatment.</p><!--PageBreak--><!--PageBreak--></tp:treatment-sec></tp:taxon-treatment>
