# Supplementary material for: The genus Fleischmannia in Argentina, Bolivia, Brazil and Paraguay (Eupatorieae, Asteraceae)
Source: PhytoKeys. 2015 Dec 2;(57):61–92. doi: 10.3897/phytokeys.57.5784 (PMC4698515; doi:10.3897/phytokeys.57.5784)
Supplement: XML Treatment for Fleischmannia hatschbachii [file phytokeys.57.5784-treatment3.xml]

<!DOCTYPE tp:taxon-treatment
  PUBLIC "-//TaxonX//DTD Taxonomic Treatment Publishing DTD v0 20100105//EN" "tax-treatment-NSO.dtd">
<tp:taxon-treatment xmlns:tp="http://www.plazi.org/taxpub"><tp:treatment-meta><kwd-group><label>Taxon classification</label><kwd><named-content content-type="kingdom">Plantae</named-content></kwd><kwd><named-content content-type="order">Asterales</named-content></kwd><kwd><named-content content-type="family">Asteraceae</named-content></kwd></kwd-group><mixed-citation publication-type="journal"><person-group><name><surname>Robinson</surname><given-names>Harold</given-names></name></person-group><article-title>The genus <italic><tp:taxon-name><tp:taxon-name-part taxon-name-part-type="genus">Fleischmannia</tp:taxon-name-part></tp:taxon-name></italic> in Argentina, Bolivia, Brazil and Paraguay (<tp:taxon-name><tp:taxon-name-part taxon-name-part-type="tribe">Eupatorieae</tp:taxon-name-part></tp:taxon-name>, <tp:taxon-name><tp:taxon-name-part taxon-name-part-type="family">Asteraceae</tp:taxon-name-part></tp:taxon-name>)</article-title><source>PhytoKeys</source><day>2</day><month>12</month><year>2015</year><volume>2015</volume><issue>57</issue><fpage>61</fpage><lpage>92</lpage><pub-id pub-id-type="doi">10.3897/phytokeys.57.5784</pub-id></mixed-citation></tp:treatment-meta><tp:nomenclature><tp:taxon-name>
                            <tp:taxon-name-part taxon-name-part-type="genus">Fleischmannia</tp:taxon-name-part>
                            <tp:taxon-name-part taxon-name-part-type="species">hatschbachii</tp:taxon-name-part>
                            <object-id xmlns:xlink="http://www.w3.org/1999/xlink" content-type="ipni" xlink:type="simple">urn:lsid:ipni.org:names:77151274-1</object-id>
                        </tp:taxon-name><tp:taxon-authority>H. Rob.</tp:taxon-authority><tp:taxon-status xmlns:xlink="http://www.w3.org/1999/xlink" xlink:type="simple">sp. nov.</tp:taxon-status></tp:nomenclature><tp:treatment-sec sec-type="Type"><title>Type.</title><p>Brazil: Mata Grosso, Ribeirão Claro (mun. Alto Araguaía), <named-content xmlns:xlink="http://www.w3.org/1999/xlink" content-type="dwc:verbatimCoordinates" xlink:type="simple">17°15'46"S, 53°11'54"W</named-content>; erva flor alva, orla da matinha as margens de corrego, 1 July 1974, <italic>Hatschbach 34659</italic> (holotype <named-content xmlns:xlink="http://www.w3.org/1999/xlink" content-type="dwc:institutional_code" xlink:type="simple">MBM</named-content>, isotype <named-content xmlns:xlink="http://www.w3.org/1999/xlink" content-type="dwc:institutional_code" xlink:type="simple">US</named-content>). (Figure <xref ref-type="fig" rid="F2">2</xref>)</p><fig id="F2" position="float" orientation="portrait"><label>Figure 2.</label><caption><p><italic><tp:taxon-name><tp:taxon-name-part taxon-name-part-type="genus">Fleischmannia</tp:taxon-name-part> <tp:taxon-name-part taxon-name-part-type="species">hatschbachii</tp:taxon-name-part></tp:taxon-name></italic> H.Rob., isotype (<named-content xmlns:xlink="http://www.w3.org/1999/xlink" content-type="dwc:institutional_code" xlink:type="simple">US</named-content>).</p></caption><graphic xmlns:xlink="http://www.w3.org/1999/xlink" xlink:href="phytokeys-057-061-g002.jpg" position="float" orientation="portrait" xlink:type="simple" id="oo_65125.jpg"/></fig><!--PageBreak--><!--PageBreak--></tp:treatment-sec><tp:treatment-sec sec-type="Description"><title>Description.</title><p>Erect herb 0.6–0.7 m tall, stems brownish, terete, striated when dry, hispid with small hairs. Leaves opposite, petioles 0.5–1.0 cm long, puberulous; blades ovate, 2.5–5.0 cm long, 1.0–1.8 cm wide, widest at basal 1/4or 1/3, base obtusely to acutely cuneate, margins bluntly subserrate with 4–6 teeth on each side, apex acute, or slightly blunt at tip, adaxial surface sparsely pilosulous; abaxial surface with prominent pale primary and secondary scabrid veins, areolae glabrous, without evident glandular dots, triplinervate from base with strongly ascending secondary veins. Inflorescence a lax panicle with mostly opposite branches spreading at mostly ca. 45° angles; mostly glabrous; main axis with foliiform bracts 0.6–2.0 cm long and 0.3–1.1 cm wide; branches filiform, peduncles 6–15 mm long, glabrous. Heads ca. 5 mm high, 3 mm wide; Involucral bracts ca. 25 in ca. 4 series, narrowly ovate to narrowly oblong, 1.0–3.5 mm long, 0.5–0.8 mm wide, with broadly scarious obtuse tips; florets ca. 17 in a head; corollas white, ca. 2.3 mm long, basal tube ca. 0.5 mm long, throat ca. 1.5 mm long, lobes ca. 0.5 mm long, with short monoseriate hairs on outer surface; anther thecae ca. 0.8 mm long; apical appendage ca. 0.3 mm long; style branches not broader at tips. Achenes submature, ca. 1.7 mm long. brownish, ribs slightly paler, setuliferous on ribs; pappus whitish, ca. 2 mm long, of ca. 25 slender scabridulous non-contiguous bristles.</p><p>Only the type collection is known.</p><p><italic><tp:taxon-name><tp:taxon-name-part taxon-name-part-type="genus">Fleischmannia</tp:taxon-name-part> <tp:taxon-name-part taxon-name-part-type="species">hatschbachii</tp:taxon-name-part></tp:taxon-name></italic> is one of two new species from Mato Grosso described here with slender glabrous or nearly glabrous branches of the inflorescence. This species and <italic><tp:taxon-name><tp:taxon-name-part taxon-name-part-type="genus">Fleischmannia</tp:taxon-name-part> <tp:taxon-name-part taxon-name-part-type="species">matogrossensis</tp:taxon-name-part></tp:taxon-name></italic>, nevertheless, differ too much in their leaves to be the same species. A third species with glabrous branches of the inflorescence is found farther west in Bolivia, <italic><tp:taxon-name><tp:taxon-name-part taxon-name-part-type="genus">Fleischmannia</tp:taxon-name-part> <tp:taxon-name-part taxon-name-part-type="species">neei</tp:taxon-name-part></tp:taxon-name></italic>. That differs by its less slender inflorescence branches, lavender corollas and its more glabrous leaf surfaces.</p></tp:treatment-sec></tp:taxon-treatment>
