# Supplementary material for: The genus Fleischmannia in Argentina, Bolivia, Brazil and Paraguay (Eupatorieae, Asteraceae)
Source: PhytoKeys. 2015 Dec 2;(57):61–92. doi: 10.3897/phytokeys.57.5784 (PMC4698515; doi:10.3897/phytokeys.57.5784)
Supplement: XML Treatment for Fleischmannia laxa [file phytokeys.57.5784-treatment4.xml]

<!DOCTYPE tp:taxon-treatment
  PUBLIC "-//TaxonX//DTD Taxonomic Treatment Publishing DTD v0 20100105//EN" "tax-treatment-NSO.dtd">
<tp:taxon-treatment xmlns:tp="http://www.plazi.org/taxpub"><tp:treatment-meta><kwd-group><label>Taxon classification</label><kwd><named-content content-type="kingdom">Plantae</named-content></kwd><kwd><named-content content-type="order">Asterales</named-content></kwd><kwd><named-content content-type="family">Asteraceae</named-content></kwd></kwd-group><mixed-citation publication-type="journal"><person-group><name><surname>Robinson</surname><given-names>Harold</given-names></name></person-group><article-title>The genus <italic><tp:taxon-name><tp:taxon-name-part taxon-name-part-type="genus">Fleischmannia</tp:taxon-name-part></tp:taxon-name></italic> in Argentina, Bolivia, Brazil and Paraguay (<tp:taxon-name><tp:taxon-name-part taxon-name-part-type="tribe">Eupatorieae</tp:taxon-name-part></tp:taxon-name>, <tp:taxon-name><tp:taxon-name-part taxon-name-part-type="family">Asteraceae</tp:taxon-name-part></tp:taxon-name>)</article-title><source>PhytoKeys</source><day>2</day><month>12</month><year>2015</year><volume>2015</volume><issue>57</issue><fpage>61</fpage><lpage>92</lpage><pub-id pub-id-type="doi">10.3897/phytokeys.57.5784</pub-id></mixed-citation></tp:treatment-meta><tp:nomenclature><tp:taxon-name>
                            <tp:taxon-name-part taxon-name-part-type="genus">Fleischmannia</tp:taxon-name-part>
                            <tp:taxon-name-part taxon-name-part-type="species">laxa</tp:taxon-name-part>
                        </tp:taxon-name><tp:taxon-authority>(Gardn.) R.M. King &amp; H. Rob., Phytologia 19: 204. 1970</tp:taxon-authority><tp:nomenclature-citation-list><tp:nomenclature-citation><tp:taxon-name><tp:taxon-name-part taxon-name-part-type="genus">Eupatorium</tp:taxon-name-part> <tp:taxon-name-part taxon-name-part-type="species">laxum</tp:taxon-name-part></tp:taxon-name><comment> Gardn., London J. Bot. 5: 476. 1846. Type: Brazil. Minas Gerais, In bushy places on the banks of the Rio Claro, June 1841, <italic>Gardner 4856</italic> (holotype <named-content xmlns:xlink="http://www.w3.org/1999/xlink" content-type="dwc:institutional_code" xlink:type="simple">BM</named-content>, isotype <named-content xmlns:xlink="http://www.w3.org/1999/xlink" content-type="dwc:institutional_code" xlink:type="simple">US</named-content>).</comment></tp:nomenclature-citation></tp:nomenclature-citation-list></tp:nomenclature><tp:treatment-sec sec-type="Description"><title>Description.</title><p>Plants probably always perennial, scandent or scrambling stems, branches spreading at 65–80° angles. Leaves opposite; petioles 0.5–3.0 cm long; blade narrowly to broadly ovate, mostly 2–5 cm long, 1.5–4.0 cm wide, base obtuse to truncate, margins with 8–12 blunt teeth on each side, apex shortly acuminate, surfaces finely and densely hispidulous, abaxial surface paler, with scattered minute glandular dots; triplinervate from short basal acumination, major veins often pale. Inflorescence laxly branching; peduncles 5–25 mm long, hispid with stipitate glands; heads ca, 6 mm high, 4 mm wide; involucral bracts ca. 30 in ca. 4 series, 1–5 mm long, outer narrowly ovate, inner bracts narrowly oblong, inner bracts with green part reaching short-acute apices, scarious margins narrow. Florets ca. 17 in a head; corollas usually lavender or reddish, ca. 3 mm long, basal tube ca. 0.5 mm long, throat ca. 2 mm long, lobes ca. <!--PageBreak-->0.5 mm long, without hairs outside; anther thecae ca. 0.8 mm long, apical appendage ca. 0.2 mm long; style branches slender. Achenes 1.5–1.8 mm long, not noticeably paler on ribs, setuliferous on ribs and sometimes on distal surfaces; pappus whitish, of ca. 20–23, slender non-contiguous bristles 2.5–2.8 mm long, not broadened at base, with dense fringe of setulae along margin of callus and between or on bases of bristles.</p></tp:treatment-sec><tp:treatment-sec sec-type="Specimens seen"><title>Specimens seen.</title><p>Brazil: Distrito Federal: Côrrego Samambaia, near Taguatinga, ca. 20 km W of Brasília, elev. 1000 m, Gallery forest, subshrub ca. 1.5 m tall, heads pale lavender, 13 July 1966, <italic>H.S. Erwin, J.W. Grear Jr.</italic>, <italic>R. Sousa &amp; R. Reus dos Santos 18196</italic> (<named-content xmlns:xlink="http://www.w3.org/1999/xlink" content-type="dwc:institutional_code" xlink:type="simple">NY</named-content>, <named-content xmlns:xlink="http://www.w3.org/1999/xlink" content-type="dwc:institutional_code" xlink:type="simple">UB</named-content>, <named-content xmlns:xlink="http://www.w3.org/1999/xlink" content-type="dwc:institutional_code" xlink:type="simple">US</named-content>); Distrito Federal: Reserva Ecológica do <named-content xmlns:xlink="http://www.w3.org/1999/xlink" content-type="dwc:institutional_code" xlink:type="simple">IBGE</named-content>. Planta bastante delgada, capítulos alvacententos, beira da mata das nascentes de córrego Taquara, 23 June 1983, <italic>B.A.S. Pereira 587</italic> (<named-content xmlns:xlink="http://www.w3.org/1999/xlink" content-type="dwc:institutional_code" xlink:type="simple">IBGE</named-content>, <named-content xmlns:xlink="http://www.w3.org/1999/xlink" content-type="dwc:institutional_code" xlink:type="simple">US</named-content>); Distrito Federal: Reserva Ecológica do <named-content xmlns:xlink="http://www.w3.org/1999/xlink" content-type="dwc:institutional_code" xlink:type="simple">IBGE</named-content>, mata ciliar do córrego Roncador, <named-content xmlns:xlink="http://www.w3.org/1999/xlink" content-type="dwc:verbatimCoordinates" xlink:type="simple">15°58'06"S, 47°53'43"W</named-content>, erva ca. 1.2 m de altura, botão floral de cor verde, flores de cor rosa, 12 June 1989, <italic>D. Alvarenga &amp; F.C.A. Oliveira 298</italic> (<named-content xmlns:xlink="http://www.w3.org/1999/xlink" content-type="dwc:institutional_code" xlink:type="simple">IBGE</named-content>, <named-content xmlns:xlink="http://www.w3.org/1999/xlink" content-type="dwc:institutional_code" xlink:type="simple">US</named-content>); Goiás: Alto Paraíso, rod. Para Nova Roma, Pedra Ruim, capítulos alvos, transição campo cerrado-rupestra, 13 June 1993, <italic>G. &amp; M. Hatschbach 59488 &amp; Barbosa</italic> (<named-content xmlns:xlink="http://www.w3.org/1999/xlink" content-type="dwc:institutional_code" xlink:type="simple">MBM</named-content>, <named-content xmlns:xlink="http://www.w3.org/1999/xlink" content-type="dwc:institutional_code" xlink:type="simple">US</named-content>); Minas Gerais: Est. ecologica <named-content xmlns:xlink="http://www.w3.org/1999/xlink" content-type="dwc:institutional_code" xlink:type="simple">UFMG</named-content>-<named-content xmlns:xlink="http://www.w3.org/1999/xlink" content-type="dwc:institutional_code" xlink:type="simple">BHMG</named-content>, mata, beira da trilha, 13 July 1990, <italic>E. Tameirão Neto 85 &amp; Glauco</italic> (<named-content xmlns:xlink="http://www.w3.org/1999/xlink" content-type="dwc:institutional_code" xlink:type="simple">BHCB</named-content> 22.876, <named-content xmlns:xlink="http://www.w3.org/1999/xlink" content-type="dwc:institutional_code" xlink:type="simple">US</named-content>); Est. ecologica <named-content xmlns:xlink="http://www.w3.org/1999/xlink" content-type="dwc:institutional_code" xlink:type="simple">UFMG</named-content>-<named-content xmlns:xlink="http://www.w3.org/1999/xlink" content-type="dwc:institutional_code" xlink:type="simple">BHMG</named-content>, cerrado, escandente voluvel, 16 May 1990, <italic>E.M. Santos 25 et alii</italic> (<named-content xmlns:xlink="http://www.w3.org/1999/xlink" content-type="dwc:institutional_code" xlink:type="simple">UFMG</named-content>, <named-content xmlns:xlink="http://www.w3.org/1999/xlink" content-type="dwc:institutional_code" xlink:type="simple">US</named-content>); Minas Gerais: Parque Nacional Grande Sertão Veredas, margens do rio Mato Grande, <named-content xmlns:xlink="http://www.w3.org/1999/xlink" content-type="dwc:verbatimCoordinates" xlink:type="simple">15°119'06"S, 45°59'09"W</named-content>, erva, annual, approx. 60 cm compr., capitulos arroxeados, 29 Apr. 1999, <italic>R. Rodrigues-da-Silva, T.S. Filgueras &amp; F.C.A. Oliveira 259</italic> (<named-content xmlns:xlink="http://www.w3.org/1999/xlink" content-type="dwc:institutional_code" xlink:type="simple">IBGE</named-content>, <named-content xmlns:xlink="http://www.w3.org/1999/xlink" content-type="dwc:institutional_code" xlink:type="simple">US</named-content>).</p><p>The obvious stipitate glands on the peduncles are distinctive. In Brazil, similar glands are seen elsewhere only in <tp:taxon-name><tp:taxon-name-part taxon-name-part-type="genus">Fleischmannia</tp:taxon-name-part> <tp:taxon-name-part taxon-name-part-type="species">microstemon</tp:taxon-name-part> <tp:taxon-name-part taxon-name-part-type="infraspecific-rank">var.</tp:taxon-name-part> <tp:taxon-name-part taxon-name-part-type="variety">paniculatum</tp:taxon-name-part></tp:taxon-name> H.Rob. described below.</p></tp:treatment-sec></tp:taxon-treatment>
