# Supplementary material for: The genus Fleischmannia in Argentina, Bolivia, Brazil and Paraguay (Eupatorieae, Asteraceae)
Source: PhytoKeys. 2015 Dec 2;(57):61–92. doi: 10.3897/phytokeys.57.5784 (PMC4698515; doi:10.3897/phytokeys.57.5784)
Supplement: XML Treatment for Fleischmannia laxicephala [file phytokeys.57.5784-treatment5.xml]

<!DOCTYPE tp:taxon-treatment
  PUBLIC "-//TaxonX//DTD Taxonomic Treatment Publishing DTD v0 20100105//EN" "tax-treatment-NSO.dtd">
<tp:taxon-treatment xmlns:tp="http://www.plazi.org/taxpub"><tp:treatment-meta><kwd-group><label>Taxon classification</label><kwd><named-content content-type="kingdom">Plantae</named-content></kwd><kwd><named-content content-type="order">Asterales</named-content></kwd><kwd><named-content content-type="family">Asteraceae</named-content></kwd></kwd-group><mixed-citation publication-type="journal"><person-group><name><surname>Robinson</surname><given-names>Harold</given-names></name></person-group><article-title>The genus <italic><tp:taxon-name><tp:taxon-name-part taxon-name-part-type="genus">Fleischmannia</tp:taxon-name-part></tp:taxon-name></italic> in Argentina, Bolivia, Brazil and Paraguay (<tp:taxon-name><tp:taxon-name-part taxon-name-part-type="tribe">Eupatorieae</tp:taxon-name-part></tp:taxon-name>, <tp:taxon-name><tp:taxon-name-part taxon-name-part-type="family">Asteraceae</tp:taxon-name-part></tp:taxon-name>)</article-title><source>PhytoKeys</source><day>2</day><month>12</month><year>2015</year><volume>2015</volume><issue>57</issue><fpage>61</fpage><lpage>92</lpage><pub-id pub-id-type="doi">10.3897/phytokeys.57.5784</pub-id></mixed-citation></tp:treatment-meta><tp:nomenclature><tp:taxon-name>
                            <tp:taxon-name-part taxon-name-part-type="genus">Fleischmannia</tp:taxon-name-part>
                            <tp:taxon-name-part taxon-name-part-type="species">laxicephala</tp:taxon-name-part>
                        </tp:taxon-name><tp:taxon-authority>(Cabrera) R.M. King &amp; H. Rob., Phytologia 19: 204. 170.</tp:taxon-authority><tp:nomenclature-citation-list><tp:nomenclature-citation><tp:taxon-name><tp:taxon-name-part taxon-name-part-type="genus">Eupatorium</tp:taxon-name-part> <tp:taxon-name-part taxon-name-part-type="species">laxicephalum</tp:taxon-name-part></tp:taxon-name><comment> Cabrera, Sellowia 15: 196. 1963. Type: Brazil. Santa Catarina, (Mun. Lauro Müller), Ruderal, lower and middle slope of serra by Rio do Rastro, 20 km west of Lauro Müller, alt. 700–1000 m, 3-IV-1957. <italic>L.B. Smith &amp; R. Klein 12341</italic> (holotype <named-content xmlns:xlink="http://www.w3.org/1999/xlink" content-type="dwc:institutional_code" xlink:type="simple">LP</named-content>, isotype <named-content xmlns:xlink="http://www.w3.org/1999/xlink" content-type="dwc:institutional_code" xlink:type="simple">US</named-content>).</comment></tp:nomenclature-citation></tp:nomenclature-citation-list></tp:nomenclature><tp:treatment-sec sec-type="Description"><title>Description.</title><p>Shrubs with many opposite, woody branches spreading at ca, 45° angles; stems terete, glabrous. Leaves opposite, petioles slender, 0.5–1.2 cm long, blades 1.5–5.0 cm long, 0.5–2.5 cm wide, base truncate to short-acute, margins with numerous jagged teeth, apex narrowly acute to slightly attenuate, surfaces glabrous, triplinervate from slight acumination at petiole, main veins pale. Inflorescence rather diffuse, with single or few heads at tips of leafy branches, slender glabrous peduncles 5–15 mm long, heads ca. 6 mm high; involucral bracts ca. 30, with few lanceolate outer bracts 1.0–1.5 mm long, inner bracts narrowly oblong, to 4 mm long, with mucronate tips; florets ca. 17 in a head; corollas white, ca. 2 mm long, basal tube ca. 0.5 mm long, throat ca. 1 <!--PageBreak-->mm long, lobes ca. 0.5 mm long, without evident hairs outside; anther thecae ca. 0.8 mm long, apical appendage ca. 0.2 mm long, style branches slender. Achenes ca. 1.2 mm long, ribs not pale, sparsely setuliferous; pappus white, ca. 2 mm long, of ca. 30 barbellate bristles, obviously broadened and contiguous at base.</p><p><bold>Additional specimens seen.</bold> Brazil, Santa Catarina. Mun. Lauro Müller, Rod. <named-content xmlns:xlink="http://www.w3.org/1999/xlink" content-type="dwc:institutional_code" xlink:type="simple">SC</named-content>-438, Serra do Rio do Rastro, erva, de capítulos alvos, paredões rochosos, 1000 m, 7 Apr. 1991, <italic>G. &amp; M. Hatschbach 55312 &amp; D. Guimarães</italic>, (<named-content xmlns:xlink="http://www.w3.org/1999/xlink" content-type="dwc:institutional_code" xlink:type="simple">MBM</named-content>, <named-content xmlns:xlink="http://www.w3.org/1999/xlink" content-type="dwc:institutional_code" xlink:type="simple">US</named-content>); Mun Lauro Müller, Serra Rio do Rastro, capítulos alvos, paredões rochosos úmidos, 18 Apr. 1994, <italic>G. Hatschbach 60640 &amp; E. Barbosa</italic> (<named-content xmlns:xlink="http://www.w3.org/1999/xlink" content-type="dwc:institutional_code" xlink:type="simple">MBM</named-content>, <named-content xmlns:xlink="http://www.w3.org/1999/xlink" content-type="dwc:institutional_code" xlink:type="simple">US</named-content>); Serra da Rocinha, alto (Mun. Timbé do Syl), ereta, capitulo alvo, paredão roschoso, 13 March 2005, <italic>G, Hatschbach</italic>, <italic>E. Barbosa &amp; E.F. Costa 79122</italic> (<named-content xmlns:xlink="http://www.w3.org/1999/xlink" content-type="dwc:institutional_code" xlink:type="simple">MBM</named-content>, <named-content xmlns:xlink="http://www.w3.org/1999/xlink" content-type="dwc:institutional_code" xlink:type="simple">US</named-content>); Serra do Rio do Rastro (Mun. Lauro Müller), ereta 35 cm, flor alva, Paredão rochoso, alt. 1100–1200 m, 16 March 2005, <italic>G. Hatschbach,I E. Barbosa &amp; E.F. Costa 79218</italic> (<named-content xmlns:xlink="http://www.w3.org/1999/xlink" content-type="dwc:institutional_code" xlink:type="simple">MBM</named-content>, <named-content xmlns:xlink="http://www.w3.org/1999/xlink" content-type="dwc:institutional_code" xlink:type="simple">US</named-content>); Serra do Rio do Rastro (Mun. Lauro Müller), arbusto, 80 cm, capitulo alvacento, encosta de paredão úmido, 16 Nov. 2008, <italic>J.M. Silva,I J. Cordeiro</italic>, <italic>C.B. Poliquesi &amp; J. Vaz 7194</italic> (<named-content xmlns:xlink="http://www.w3.org/1999/xlink" content-type="dwc:institutional_code" xlink:type="simple">MBM</named-content>, <named-content xmlns:xlink="http://www.w3.org/1999/xlink" content-type="dwc:institutional_code" xlink:type="simple">US</named-content>).</p><p>The specimens seen are all woodier with more regular vegetative branching than most members of the genus <italic><tp:taxon-name><tp:taxon-name-part taxon-name-part-type="genus">Fleischmannia</tp:taxon-name-part></tp:taxon-name></italic>. This is only Brazilian species known with obviously broadened bases on the pappus bristles. The species is presently known only from Santa Catarina.</p></tp:treatment-sec></tp:taxon-treatment>
