# Supplementary material for: The genus Fleischmannia in Argentina, Bolivia, Brazil and Paraguay (Eupatorieae, Asteraceae)
Source: PhytoKeys. 2015 Dec 2;(57):61–92. doi: 10.3897/phytokeys.57.5784 (PMC4698515; doi:10.3897/phytokeys.57.5784)
Supplement: XML Treatment for Fleischmannia matogrossensis [file phytokeys.57.5784-treatment6.xml]

<!DOCTYPE tp:taxon-treatment
  PUBLIC "-//TaxonX//DTD Taxonomic Treatment Publishing DTD v0 20100105//EN" "tax-treatment-NSO.dtd">
<tp:taxon-treatment xmlns:tp="http://www.plazi.org/taxpub"><tp:treatment-meta><kwd-group><label>Taxon classification</label><kwd><named-content content-type="kingdom">Plantae</named-content></kwd><kwd><named-content content-type="order">Asterales</named-content></kwd><kwd><named-content content-type="family">Asteraceae</named-content></kwd></kwd-group><mixed-citation publication-type="journal"><person-group><name><surname>Robinson</surname><given-names>Harold</given-names></name></person-group><article-title>The genus <italic><tp:taxon-name><tp:taxon-name-part taxon-name-part-type="genus">Fleischmannia</tp:taxon-name-part></tp:taxon-name></italic> in Argentina, Bolivia, Brazil and Paraguay (<tp:taxon-name><tp:taxon-name-part taxon-name-part-type="tribe">Eupatorieae</tp:taxon-name-part></tp:taxon-name>, <tp:taxon-name><tp:taxon-name-part taxon-name-part-type="family">Asteraceae</tp:taxon-name-part></tp:taxon-name>)</article-title><source>PhytoKeys</source><day>2</day><month>12</month><year>2015</year><volume>2015</volume><issue>57</issue><fpage>61</fpage><lpage>92</lpage><pub-id pub-id-type="doi">10.3897/phytokeys.57.5784</pub-id></mixed-citation></tp:treatment-meta><tp:nomenclature><tp:taxon-name>
                            <tp:taxon-name-part taxon-name-part-type="genus">Fleischmannia</tp:taxon-name-part>
                            <tp:taxon-name-part taxon-name-part-type="species">matogrossensis</tp:taxon-name-part>
                            <object-id xmlns:xlink="http://www.w3.org/1999/xlink" content-type="ipni" xlink:type="simple">urn:lsid:ipni.org:names:77151275-1</object-id>
                        </tp:taxon-name><tp:taxon-authority>H. Rob.</tp:taxon-authority><tp:taxon-status xmlns:xlink="http://www.w3.org/1999/xlink" xlink:type="simple">sp. nov.</tp:taxon-status></tp:nomenclature><tp:treatment-sec sec-type="Type"><title>Type.</title><p>BRAZIL: Mato Grosso, Area do Cindacta (Mun, Chapada dos Guimarães), <named-content xmlns:xlink="http://www.w3.org/1999/xlink" content-type="dwc:verbatimCoordinates" xlink:type="simple">15°27'39"S, 55°45'W</named-content> Apoiante, capitulo alvo, Orla da mata, 12 VIII 1997, <italic>G. Hatschbach, A. Schinini &amp; E. Barbosa 66769</italic> (Holotype <named-content xmlns:xlink="http://www.w3.org/1999/xlink" content-type="dwc:institutional_code" xlink:type="simple">MBM</named-content>, isotype <named-content xmlns:xlink="http://www.w3.org/1999/xlink" content-type="dwc:institutional_code" xlink:type="simple">US</named-content>; see Figure <xref ref-type="fig" rid="F3">3</xref>).</p><fig id="F3" position="float" orientation="portrait"><label>Figure 3.</label><caption><p><italic><tp:taxon-name><tp:taxon-name-part taxon-name-part-type="genus">Fleischmannia</tp:taxon-name-part> <tp:taxon-name-part taxon-name-part-type="species">matogrossensis</tp:taxon-name-part></tp:taxon-name></italic> H.Rob., isotype (<named-content xmlns:xlink="http://www.w3.org/1999/xlink" content-type="dwc:institutional_code" xlink:type="simple">US</named-content>).</p></caption><graphic xmlns:xlink="http://www.w3.org/1999/xlink" xlink:href="phytokeys-057-061-g003.jpg" position="float" orientation="portrait" xlink:type="simple" id="oo_65126.jpg"/></fig></tp:treatment-sec><tp:treatment-sec sec-type="Description"><title>Description.</title><p>Scrambling vines 2 or more meters long, stems brown, striated when dry, densely puberulous below, becoming sparsely pilosulous distally, glabrous in inflorescence. Leaves opposite, petioles 0.5–2.3 cm long, puberulous; blades membranous, broadly ovate, below inflorescence mostly 5–7 cm long, 3.0–4.5 cm wide, widest near basal 5<sup>th</sup>, base subtruncate, margins sharply toothed with 12–20 teeth on each side, apex usually gradually narrowly acuminate, adaxial surface subglabrous, abaxial surface concolorous, puberulous on primary and secondary veins, glabrous between, with scattered minute glandular dots, triplinervate from petiole. Inflorescence a lax pyramidal panicle with slender opposite branches spreading at 45–80° angles, main axis with foliiform bracts up to 3 cm long, with 5–8 serrations on each margin; branching laxly cymiform distally; peduncles filiform, mostly 8–12 mm long, glabrous. Heads ca. 6 mm high and 3–4 mm wide, with ca. 25 bracts in 4–5 series, mostly stramineous, outer bracts ovate, 1–2 mm long, inner bracts narrowly oblong to linear-oblong, to 4.5 mm long, 0.8–1.0 mm wide, with scarious margins and obtuse scarious tips; receptacle scarcely convex. Florets ca. 17 in a head; corollas white, ca. 2.5 mm long, basal tube ca. 0.5 mm long, throat ca. 1.5 mm long, lobes ca. 0.45 mm long; anther thecae ca. 0.8 <!--PageBreak--><!--PageBreak-->mm long, apical appendage ca. 0.3 mm long. Achenes ca. 1.8 mm long, black at maturity, with short setulae on ribs; pappus white, ca. 2 mm long, with ca. 25 scabridulous bristles, scarcely broadened near base, not or scarcely contiguous.</p><p>The species is known only from the type collection. In general habit, the species seems closest to <italic><tp:taxon-name><tp:taxon-name-part taxon-name-part-type="genus">Fleischmannia</tp:taxon-name-part> <tp:taxon-name-part taxon-name-part-type="species">laxa</tp:taxon-name-part></tp:taxon-name></italic>, but it has no stipitate glands on the branches of the inflorescence as seen in the latter species, the leaves are not densely hispidulous with margins more sharply toothed and the involucral bracts are less pointed with more broadly scarious margins.</p></tp:treatment-sec></tp:taxon-treatment>
