# Supplementary material for: The genus Fleischmannia in Argentina, Bolivia, Brazil and Paraguay (Eupatorieae, Asteraceae)
Source: PhytoKeys. 2015 Dec 2;(57):61–92. doi: 10.3897/phytokeys.57.5784 (PMC4698515; doi:10.3897/phytokeys.57.5784)
Supplement: XML Treatment for Fleischmannia microstemon (Cass.) R.M. King & H. Rob. var. microstemon [file phytokeys.57.5784-treatment7.xml]

<!DOCTYPE tp:taxon-treatment
  PUBLIC "-//TaxonX//DTD Taxonomic Treatment Publishing DTD v0 20100105//EN" "tax-treatment-NSO.dtd">
<tp:taxon-treatment xmlns:tp="http://www.plazi.org/taxpub"><tp:treatment-meta><kwd-group><label>Taxon classification</label><kwd><named-content content-type="kingdom">Plantae</named-content></kwd><kwd><named-content content-type="order">Asterales</named-content></kwd><kwd><named-content content-type="family">Asteraceae</named-content></kwd></kwd-group><mixed-citation publication-type="journal"><person-group><name><surname>Robinson</surname><given-names>Harold</given-names></name></person-group><article-title>The genus <italic><tp:taxon-name><tp:taxon-name-part taxon-name-part-type="genus">Fleischmannia</tp:taxon-name-part></tp:taxon-name></italic> in Argentina, Bolivia, Brazil and Paraguay (<tp:taxon-name><tp:taxon-name-part taxon-name-part-type="tribe">Eupatorieae</tp:taxon-name-part></tp:taxon-name>, <tp:taxon-name><tp:taxon-name-part taxon-name-part-type="family">Asteraceae</tp:taxon-name-part></tp:taxon-name>)</article-title><source>PhytoKeys</source><day>2</day><month>12</month><year>2015</year><volume>2015</volume><issue>57</issue><fpage>61</fpage><lpage>92</lpage><pub-id pub-id-type="doi">10.3897/phytokeys.57.5784</pub-id></mixed-citation></tp:treatment-meta><tp:nomenclature><tp:taxon-name>
                          <tp:taxon-name-part taxon-name-part-type="genus">Fleischmannia</tp:taxon-name-part>
                          <tp:taxon-name-part taxon-name-part-type="species">microstemon</tp:taxon-name-part>
                          <tp:taxon-name-part taxon-name-part-type="basionym-authority">(Cass.)</tp:taxon-name-part>
                          <tp:taxon-name-part taxon-name-part-type="authority">R.M. King &amp; H. Rob.</tp:taxon-name-part>
                          <tp:taxon-name-part taxon-name-part-type="infraspecific-rank">var.</tp:taxon-name-part>
                          <tp:taxon-name-part taxon-name-part-type="variety">microstemon</tp:taxon-name-part>
                      </tp:taxon-name><tp:taxon-authority>, Phytologia 19: 204. 1970.</tp:taxon-authority><tp:nomenclature-citation-list><tp:nomenclature-citation><tp:taxon-name><tp:taxon-name-part taxon-name-part-type="genus">Eupatorium</tp:taxon-name-part> <tp:taxon-name-part taxon-name-part-type="species">microstemon</tp:taxon-name-part></tp:taxon-name><comment> Cass., Dict. Sci. Nat. 25: 432. 1822. Weed in Paris botanical Garden, <italic>Cassini s.n.</italic> (holotype P).</comment></tp:nomenclature-citation><tp:nomenclature-citation><tp:taxon-name><tp:taxon-name-part taxon-name-part-type="genus">Eupatorium</tp:taxon-name-part> <tp:taxon-name-part taxon-name-part-type="species">guadaloupense</tp:taxon-name-part></tp:taxon-name><comment> Spreng., Syst. Veg. 3: 414. 1826. Guadeloupe, <italic>Bertero s.n.</italic> (P?, <named-content xmlns:xlink="http://www.w3.org/1999/xlink" content-type="dwc:institutional_code" xlink:type="simple">TO</named-content>?)</comment></tp:nomenclature-citation><tp:nomenclature-citation><tp:taxon-name><tp:taxon-name-part taxon-name-part-type="genus">Eupatorium</tp:taxon-name-part> <tp:taxon-name-part taxon-name-part-type="species">bimatrum</tp:taxon-name-part></tp:taxon-name><comment> Standl. &amp; L.O. Williams, Ceiba 3: 64. 1952. Honduras, Morazán, El Zamorano, ca. 800 m, 18 Oct. 148, <italic>Standley 13132</italic> (holotype F).</comment></tp:nomenclature-citation></tp:nomenclature-citation-list></tp:nomenclature><tp:treatment-sec sec-type="Description"><title>Description.</title><p>Erect annual herbs to 1 m tall, with slender, strongly ascending branches which often overtop the main axis; stems yellowish green to brown, puberulous. Leaves mostly opposite, alternate distally; petioles slender, usually 0.8–4.0 cm long; leaf blades membranaceous, broadly rhombic-ovate, mostly 2.0–3.7 cm long, 1.4–3.0 cm wide, base acuminate at petiole, margins crenate with 7–14 teeth on each side, apex usually short-acute, adaxially sparsely pilose, abaxially pilosulous on veins, with glandular dots; triplinervate from margins of basal acumination. Inflorescence lax cymose panicles with ascending branches, with many shorter lateral branches proximally; peduncles 2–7 mm long, slender typically puberulous. Heads ca. 4 mm high; involucral bracts 15–22 in 3–4 series, 1.5–3.8 mm long, outer narrowly acute, sparsely puberulous, inner bracts broad and mostly scarious at tip, apex apiculate. Florets 20–35 in a head; corollas lavender to white, 2.0–2.2 mm long, basal tube ca. 0.5 mm long, throat ca. 1.5 mm long, lobes ca. 0.2 mm long, without hairs outside; anther thecae ca. 0.7 mm long; style branches narrowly linear. Achenes 1.3–1.5 mm long, ribs persistently yellow, ribs and distal faces setuliferous; pappus white, of ca. 20 slender not or scarcely contiguous bristles ca. 2 mm long.</p></tp:treatment-sec></tp:taxon-treatment>
