# Supplementary material for: The genus Fleischmannia in Argentina, Bolivia, Brazil and Paraguay (Eupatorieae, Asteraceae)
Source: PhytoKeys. 2015 Dec 2;(57):61–92. doi: 10.3897/phytokeys.57.5784 (PMC4698515; doi:10.3897/phytokeys.57.5784)
Supplement: XML Treatment for Fleischmannia remotifolia [file phytokeys.57.5784-treatment9.xml]

<!DOCTYPE tp:taxon-treatment
  PUBLIC "-//TaxonX//DTD Taxonomic Treatment Publishing DTD v0 20100105//EN" "tax-treatment-NSO.dtd">
<tp:taxon-treatment xmlns:tp="http://www.plazi.org/taxpub"><tp:treatment-meta><kwd-group><label>Taxon classification</label><kwd><named-content content-type="kingdom">Plantae</named-content></kwd><kwd><named-content content-type="order">Asterales</named-content></kwd><kwd><named-content content-type="family">Asteraceae</named-content></kwd></kwd-group><mixed-citation publication-type="journal"><person-group><name><surname>Robinson</surname><given-names>Harold</given-names></name></person-group><article-title>The genus <italic><tp:taxon-name><tp:taxon-name-part taxon-name-part-type="genus">Fleischmannia</tp:taxon-name-part></tp:taxon-name></italic> in Argentina, Bolivia, Brazil and Paraguay (<tp:taxon-name><tp:taxon-name-part taxon-name-part-type="tribe">Eupatorieae</tp:taxon-name-part></tp:taxon-name>, <tp:taxon-name><tp:taxon-name-part taxon-name-part-type="family">Asteraceae</tp:taxon-name-part></tp:taxon-name>)</article-title><source>PhytoKeys</source><day>2</day><month>12</month><year>2015</year><volume>2015</volume><issue>57</issue><fpage>61</fpage><lpage>92</lpage><pub-id pub-id-type="doi">10.3897/phytokeys.57.5784</pub-id></mixed-citation></tp:treatment-meta><tp:nomenclature><tp:taxon-name>
                            <tp:taxon-name-part taxon-name-part-type="genus">Fleischmannia</tp:taxon-name-part>
                            <tp:taxon-name-part taxon-name-part-type="species">remotifolia</tp:taxon-name-part>
                        </tp:taxon-name><tp:taxon-authority>(DC.) R.M. King &amp; H. Rob., Phytologia 19: 205. 1970</tp:taxon-authority><tp:nomenclature-citation-list><tp:nomenclature-citation><tp:taxon-name><tp:taxon-name-part taxon-name-part-type="genus">Fleischmannia</tp:taxon-name-part> <tp:taxon-name-part taxon-name-part-type="species">remotifolium</tp:taxon-name-part></tp:taxon-name><comment> DC., Prodr. 5: 165. 1836.</comment></tp:nomenclature-citation></tp:nomenclature-citation-list></tp:nomenclature><tp:treatment-sec sec-type="Type"><title>Type.</title><p>Brazil. Minas Geraes near Mariannum, <italic>Vauthier 259</italic> (lectotype G-DC).</p><p>Specimens are usually described as vines. Stems have branches usually spreading at ca. 90° angles. The leaves have mostly 9 to 14 blunt or sharp teeth on each margin, and vary from ovate with acute apices to narrowly ovate or lanceolate with narrowly acuminate apices. Inflorescence with elongate panicle with widely spreading branches, heads closely clustered at ends of branches; peduncles 2–6 mm long, puberulous. Heads ca. 7 mm high, 4–5 mm wide; involucral bracts ca. 22 in ca. 4 series; all bracts with acute to acuminate tips, 2–6 mm long, outer bracts narrowly ovate, inner bracts narrowly oblong. Corollas are rather consistently described as white, but sometimes lavender, ca. 3 mm long, basal tube ca. 0.5 mm long, throat ca. 2 mm long, lobes ca. 0.4 mm long, glabrous outside; anther thecae ca. 0.9 mm long, apical appendage ca. 0.25 mm long; style branches broadened distally. Achenes ca. 2 mm long, not paler on ribs, weakly setuliferous on ribs; pappus whitish, of ca. 35 bristles ca. 3 mm long, slightly broadened and contiguous at base, often detaching in groups.</p></tp:treatment-sec><tp:treatment-sec sec-type="Specimens seen"><title>Specimens seen.</title><p>Brazil: Bahia: mun. Arataca, Serra das Lontras 9.0 km WNW of Itatinguí on Fazenda road, then on trail over mountain ridge to Dazenda Cairo, <named-content xmlns:xlink="http://www.w3.org/1999/xlink" content-type="dwc:verbatimCoordinates" xlink:type="simple">15°11'53"S, 39°23'50"W</named-content>, 530–630 m, disturbed southern Bahian moist forest, fallen liana, mostly leafless, involucre olive, heads white, 15 Sept. 2004, <italic>W.W. Thomas, A.M. Amorim, J.G. Jardim, S. Sant’Ana &amp; J.L. Paixão 14062</italic> (<named-content xmlns:xlink="http://www.w3.org/1999/xlink" content-type="dwc:institutional_code" xlink:type="simple">NY</named-content>, <named-content xmlns:xlink="http://www.w3.org/1999/xlink" content-type="dwc:institutional_code" xlink:type="simple">US</named-content>). Bahia-Espirito-Santo: Vale do Rio Mucurí, ao lado de Rodovia BR 101, mata de terra firme, planta e 2 m de altura, capítulos brancos, involucro verde, 16 July 1968, <italic>R.P. Belem, 3873</italic> (CEPLAC, <named-content xmlns:xlink="http://www.w3.org/1999/xlink" content-type="dwc:institutional_code" xlink:type="simple">NY</named-content>, <named-content xmlns:xlink="http://www.w3.org/1999/xlink" content-type="dwc:institutional_code" xlink:type="simple">US</named-content>); Espirito Santo, Macuco, Reserva de Scoratama, mata alagadiça <!--PageBreak-->de palmetto, ca.70 cm de alt,, ramos herbaceous e decumbentes, semi-umbrofila, capitulos roseo-cloros, 16 Aug. 1969, <italic>D. Grew 5642</italic> (<named-content xmlns:xlink="http://www.w3.org/1999/xlink" content-type="dwc:institutional_code" xlink:type="simple">RB</named-content>, <named-content xmlns:xlink="http://www.w3.org/1999/xlink" content-type="dwc:institutional_code" xlink:type="simple">US</named-content>); Espirito Santo: Rod. BR-262 (mun. Ihatiba, erva de flor alva, capoeira, local sombrio, úmido, 21 July 1982, <italic>G. Hatschbach 45185 &amp; C. Guimarães</italic> (<named-content xmlns:xlink="http://www.w3.org/1999/xlink" content-type="dwc:institutional_code" xlink:type="simple">MBM</named-content>, <named-content xmlns:xlink="http://www.w3.org/1999/xlink" content-type="dwc:institutional_code" xlink:type="simple">US</named-content>); Espírito Santo, São Bento de Urâmia, rodovia para Castelinho (mun. Alfredo Chaves), apoiante, capítulos lilás, Orla da mata plubial de solo arenoso, alt. 900 m, 8 Oct. 1994, <italic>G. &amp; M. Hatschbach 61153 &amp; S.M. Silva</italic> (<named-content xmlns:xlink="http://www.w3.org/1999/xlink" content-type="dwc:institutional_code" xlink:type="simple">MBM</named-content>, <named-content xmlns:xlink="http://www.w3.org/1999/xlink" content-type="dwc:institutional_code" xlink:type="simple">US</named-content>); Espirito Santo: Reserva Florestal de Linhare, Linhares, km. 1.5, Aceiro com Ceolin, Vatzea periodicimente inundável, Rastejante, herbáceo, flor branco, exudação seiva, incolor, common name Arnica falsa, 29 July 1998, <italic>D.A. Folli 3203</italic> No. registro 5955 (<named-content xmlns:xlink="http://www.w3.org/1999/xlink" content-type="dwc:institutional_code" xlink:type="simple">CVRD</named-content>, <named-content xmlns:xlink="http://www.w3.org/1999/xlink" content-type="dwc:institutional_code" xlink:type="simple">US</named-content>); Minas Gerais: Caldas, 1845, <italic>Widgren 187</italic> S, <named-content xmlns:xlink="http://www.w3.org/1999/xlink" content-type="dwc:institutional_code" xlink:type="simple">US</named-content>); Minas Gerais: 18 July 1862, <italic>Regnell I232</italic> (S, <named-content xmlns:xlink="http://www.w3.org/1999/xlink" content-type="dwc:institutional_code" xlink:type="simple">US</named-content>); Minas Gerais: Agricultural College lands, Chacha Valley, tangle on overgrown eastern slope, scandent shrub 2.5 m high, with long branches, white flower, infrequent, 30 June 1930, <italic>Ynes Mexia 4818</italic> (<named-content xmlns:xlink="http://www.w3.org/1999/xlink" content-type="dwc:institutional_code" xlink:type="simple">US</named-content>); Minas Gerais: Viscosa, Fazenda de Faziuma, forest on slope, in partial shade, alt. 700 m, suffrutescent, scandent, 1.5 m high, white flower with pungent fragrance, occasional. 8 Sept. 1930, <italic>Ynes Mexia 4944</italic> (<named-content xmlns:xlink="http://www.w3.org/1999/xlink" content-type="dwc:institutional_code" xlink:type="simple">US</named-content>); Minas Gerais, Distrito Ilheu, Fazenda da Tabunha, trail to Capichava, in partial shade in cut-over woods, vine climbing 3 m high, flower white, agreeably pungent odor, alt. 210 m, 30 Aug. 1930, <italic>Ynes Mexia 5019</italic> (<named-content xmlns:xlink="http://www.w3.org/1999/xlink" content-type="dwc:institutional_code" xlink:type="simple">US</named-content>); Rio de Janeiro: alt. 21 ft?, <italic>Miers 3719</italic> (<named-content xmlns:xlink="http://www.w3.org/1999/xlink" content-type="dwc:institutional_code" xlink:type="simple">BM</named-content>, <named-content xmlns:xlink="http://www.w3.org/1999/xlink" content-type="dwc:institutional_code" xlink:type="simple">US</named-content>); Minas Gerais: Mata, Serra do Curral, mun, de Belo Horizonte, pouco frequente, flores alvas, arbusto semiescandente, 25 July 1942, <italic>M. Magalhães 3304</italic> (<named-content xmlns:xlink="http://www.w3.org/1999/xlink" content-type="dwc:institutional_code" xlink:type="simple">SP</named-content>, <named-content xmlns:xlink="http://www.w3.org/1999/xlink" content-type="dwc:institutional_code" xlink:type="simple">US</named-content>); Minas Gerais: Parque Nacional do Cachoeira Bonita (Mun. Caparaó), erva 50 cm, capitulos alvos, matinha de alt. 1800 m, 15 June 1991, <italic>G. &amp; M. Hatschbach &amp; D. Guimarães 55534</italic> (<named-content xmlns:xlink="http://www.w3.org/1999/xlink" content-type="dwc:institutional_code" xlink:type="simple">MBM</named-content>, <named-content xmlns:xlink="http://www.w3.org/1999/xlink" content-type="dwc:institutional_code" xlink:type="simple">US</named-content>); São Paulo: (capital), on margin of a rivulet, white flowers, <italic>B. Prokel 5333</italic> (<named-content xmlns:xlink="http://www.w3.org/1999/xlink" content-type="dwc:institutional_code" xlink:type="simple">US</named-content>); São Paulo, aguas de Lindois, semi-prostrada, á sombra da mata, á beira de córrego, corolas alvas, 17 Aug 1968, <italic>W. Hoehne 6248</italic> (<named-content xmlns:xlink="http://www.w3.org/1999/xlink" content-type="dwc:institutional_code" xlink:type="simple">SP</named-content>, <named-content xmlns:xlink="http://www.w3.org/1999/xlink" content-type="dwc:institutional_code" xlink:type="simple">US</named-content>)</p><p>This is the most common species of <italic><tp:taxon-name><tp:taxon-name-part taxon-name-part-type="genus">Fleischmannia</tp:taxon-name-part></tp:taxon-name></italic> in eastern Brazil. It is distinct from other Brazilian species by the more densely corymbiform inflorescence and broader style branches.</p></tp:treatment-sec></tp:taxon-treatment>
