# Supplementary material for: The genus Fleischmannia in Argentina, Bolivia, Brazil and Paraguay (Eupatorieae, Asteraceae)
Source: PhytoKeys. 2015 Dec 2;(57):61–92. doi: 10.3897/phytokeys.57.5784 (PMC4698515; doi:10.3897/phytokeys.57.5784)
Supplement: XML Treatment for Fleischmannia fiebrigii [file phytokeys.57.5784-treatment11.xml]

<!DOCTYPE tp:taxon-treatment
  PUBLIC "-//TaxonX//DTD Taxonomic Treatment Publishing DTD v0 20100105//EN" "tax-treatment-NSO.dtd">
<tp:taxon-treatment xmlns:tp="http://www.plazi.org/taxpub"><tp:treatment-meta><kwd-group><label>Taxon classification</label><kwd><named-content content-type="kingdom">Plantae</named-content></kwd><kwd><named-content content-type="order">Asterales</named-content></kwd><kwd><named-content content-type="family">Asteraceae</named-content></kwd></kwd-group><mixed-citation publication-type="journal"><person-group><name><surname>Robinson</surname><given-names>Harold</given-names></name></person-group><article-title>The genus <italic><tp:taxon-name><tp:taxon-name-part taxon-name-part-type="genus">Fleischmannia</tp:taxon-name-part></tp:taxon-name></italic> in Argentina, Bolivia, Brazil and Paraguay (<tp:taxon-name><tp:taxon-name-part taxon-name-part-type="tribe">Eupatorieae</tp:taxon-name-part></tp:taxon-name>, <tp:taxon-name><tp:taxon-name-part taxon-name-part-type="family">Asteraceae</tp:taxon-name-part></tp:taxon-name>)</article-title><source>PhytoKeys</source><day>2</day><month>12</month><year>2015</year><volume>2015</volume><issue>57</issue><fpage>61</fpage><lpage>92</lpage><pub-id pub-id-type="doi">10.3897/phytokeys.57.5784</pub-id></mixed-citation></tp:treatment-meta><tp:nomenclature><tp:taxon-name>
                            <tp:taxon-name-part taxon-name-part-type="genus">Fleischmannia</tp:taxon-name-part>
                            <tp:taxon-name-part taxon-name-part-type="species">fiebrigii</tp:taxon-name-part>
                            <object-id xmlns:xlink="http://www.w3.org/1999/xlink" content-type="ipni" xlink:type="simple">urn:lsid:ipni.org:names:77151290-1</object-id>
                        </tp:taxon-name><tp:taxon-authority>(Hieron.) H. Rob.</tp:taxon-authority><tp:taxon-status xmlns:xlink="http://www.w3.org/1999/xlink" xlink:type="simple">comb. nov.</tp:taxon-status><tp:nomenclature-citation-list><tp:nomenclature-citation><tp:taxon-name><tp:taxon-name-part taxon-name-part-type="genus">Eupatorium</tp:taxon-name-part> <tp:taxon-name-part taxon-name-part-type="species">fiebrigii</tp:taxon-name-part></tp:taxon-name><comment> Hieron. in Urban, Bot. Jahrb. Syst. 40: 371. 1908. Type: Bolivia, Tarija, Prov. Arce, in fields near Camacho, alt. 2700 m, in arvis, 15 Dec. 1903, <italic>Fiebrig 3528</italic> (holotype B, destroyed. photo <named-content xmlns:xlink="http://www.w3.org/1999/xlink" content-type="dwc:institutional_code" xlink:type="simple">US</named-content>).</comment></tp:nomenclature-citation></tp:nomenclature-citation-list></tp:nomenclature><tp:treatment-sec sec-type="Description"><title>Description.</title><p>Perennial herbs ca. 0.6 m tall; stems pale whitish-green, striated, densely viscid glandular, glabrate; internodes to 7 cm long; branches spreading at ca. 30° angles. Leaves opposite; petiole 0.5–1.0 cm long, densely viscid-glandular; leaf blades membranaceous, pale green, broadly ovate, to 3.5 cm long, 2.5 cm wide, widest ca. 5 mm above base, base rounded to subcordate, margins crenate-serrate, each with 4–20 teeth, teeth mucronulate, apex short-acute to obtuse, surfaces with veins glandular-puberulous; triplinervate from petiole. Inflorescence with long leafy branches bearing small clusters of heads in corymbiform cymes, peduncles viscid glandular; involucral bracts 19–21, gradate, outer bracts ovate, ca. 2.5 mm long, inner bracts linear-lanceolate, with <!--PageBreak-->tips often lavender, acutish, sparsely glanduliferous. Florets 20–25 in a head; corollas ca. 4 mm long, lilac, glabrous, lobes ca. 0.5 mm long, ovate-deltoid; style branches not or scarcely thickened distally. Achene ca. 1.75 mm long, angles yellowish-white, scabrous; pappus white, of ca. 20 slender bristles ca. 3 mm long, not contiguous.</p><p>The ascending branches, viscid glandular pubescence and lavender colored corollas should distinguish the species. No specimens have been seen matching this description. The strongly ascending branches indicate relationship to <italic><tp:taxon-name><tp:taxon-name-part taxon-name-part-type="genus">Fleischmannia</tp:taxon-name-part> <tp:taxon-name-part taxon-name-part-type="species">prasiifolia</tp:taxon-name-part></tp:taxon-name></italic>, and some specimens of <italic><tp:taxon-name><tp:taxon-name-part taxon-name-part-type="genus">Fleischmannia</tp:taxon-name-part> <tp:taxon-name-part taxon-name-part-type="species">prasiifolia</tp:taxon-name-part></tp:taxon-name></italic> placed in this study in the <italic><tp:taxon-name><tp:taxon-name-part taxon-name-part-type="infraspecific-rank">var.</tp:taxon-name-part> <tp:taxon-name-part taxon-name-part-type="variety">glandulifera</tp:taxon-name-part></tp:taxon-name></italic> also have glands. However, the specimens determined below as <tp:taxon-name><tp:taxon-name-part taxon-name-part-type="genus">Fleischmannia</tp:taxon-name-part> <tp:taxon-name-part taxon-name-part-type="species">prasiifolia</tp:taxon-name-part> <tp:taxon-name-part taxon-name-part-type="infraspecific-rank">var.</tp:taxon-name-part> <tp:taxon-name-part taxon-name-part-type="variety">glandulifera</tp:taxon-name-part></tp:taxon-name> have very minute glands, much denser clusters of heads in the inflorescence, have petioles of the leaves much shorter and tips of the leaves narrowly acute. Further collecting in southern Bolivia should discover new material of this species, and a neotype can be established.</p></tp:treatment-sec></tp:taxon-treatment>
