# Supplementary material for: The genus Fleischmannia in Argentina, Bolivia, Brazil and Paraguay (Eupatorieae, Asteraceae)
Source: PhytoKeys. 2015 Dec 2;(57):61–92. doi: 10.3897/phytokeys.57.5784 (PMC4698515; doi:10.3897/phytokeys.57.5784)
Supplement: XML Treatment for Fleischmannia polopolensis [file phytokeys.57.5784-treatment14.xml]

<!DOCTYPE tp:taxon-treatment
  PUBLIC "-//TaxonX//DTD Taxonomic Treatment Publishing DTD v0 20100105//EN" "tax-treatment-NSO.dtd">
<tp:taxon-treatment xmlns:tp="http://www.plazi.org/taxpub"><tp:treatment-meta><kwd-group><label>Taxon classification</label><kwd><named-content content-type="kingdom">Plantae</named-content></kwd><kwd><named-content content-type="order">Asterales</named-content></kwd><kwd><named-content content-type="family">Asteraceae</named-content></kwd></kwd-group><mixed-citation publication-type="journal"><person-group><name><surname>Robinson</surname><given-names>Harold</given-names></name></person-group><article-title>The genus <italic><tp:taxon-name><tp:taxon-name-part taxon-name-part-type="genus">Fleischmannia</tp:taxon-name-part></tp:taxon-name></italic> in Argentina, Bolivia, Brazil and Paraguay (<tp:taxon-name><tp:taxon-name-part taxon-name-part-type="tribe">Eupatorieae</tp:taxon-name-part></tp:taxon-name>, <tp:taxon-name><tp:taxon-name-part taxon-name-part-type="family">Asteraceae</tp:taxon-name-part></tp:taxon-name>)</article-title><source>PhytoKeys</source><day>2</day><month>12</month><year>2015</year><volume>2015</volume><issue>57</issue><fpage>61</fpage><lpage>92</lpage><pub-id pub-id-type="doi">10.3897/phytokeys.57.5784</pub-id></mixed-citation></tp:treatment-meta><tp:nomenclature><tp:taxon-name>
                            <tp:taxon-name-part taxon-name-part-type="genus">Fleischmannia</tp:taxon-name-part>
                            <tp:taxon-name-part taxon-name-part-type="species">polopolensis</tp:taxon-name-part>
                        </tp:taxon-name><tp:taxon-authority>(B.L. Rob.) R.M. King &amp; H. Rob., Phytologia 19: 205. 1970</tp:taxon-authority><tp:nomenclature-citation-list><tp:nomenclature-citation><tp:taxon-name><tp:taxon-name-part taxon-name-part-type="genus">Eupatorium</tp:taxon-name-part> <tp:taxon-name-part taxon-name-part-type="species">polopolense</tp:taxon-name-part></tp:taxon-name><comment> B.L. Rob., Contrib. Gray Herb. 61: 10. 1920. Bolivia: La Paz. North Yungas, Polo-polo near Coroico, alt. 1100, m, <italic>Buchtien 429</italic> (holotype <named-content xmlns:xlink="http://www.w3.org/1999/xlink" content-type="dwc:institutional_code" xlink:type="simple">GH</named-content>, isotypes <named-content xmlns:xlink="http://www.w3.org/1999/xlink" content-type="dwc:institutional_code" xlink:type="simple">NY</named-content>, <named-content xmlns:xlink="http://www.w3.org/1999/xlink" content-type="dwc:institutional_code" xlink:type="simple">US</named-content>).</comment></tp:nomenclature-citation></tp:nomenclature-citation-list></tp:nomenclature><tp:treatment-sec sec-type="Description"><title>Description.</title><p>Perennial suffruticose herbs ca. 0.5 m tall; stems erect, terete, purplish or brownish, ca. 3 mm wide, glabrous; internodes to 10–13 cm long; branches ascending, leafy. Leaves opposite; petioles 6–13 mm long, slightly villous-puberulous; leaf blades membranaceous, ovate, 3.6–5.0 cm long, 1–2 cm wide, base rounded, slightly acuminate at petiole, margins sharply serrate with 9–18 teeth on each side 1.0–1.8 mm high, apex acuminate, both surfaces green, puberulous on veins, scarcely paler abaxially. Inflorecsnce with terminal corymbiform trifid cymes, mostly 3–5-headed, branches and peduncles, densely puberulous, non-glandulferous; peduncles short. Heads 7 mm high, 5 mm wide; involucre campanulate, with ca. 20 bracts in ca. 3 series, oval to oblong. Florets 24–30 in a head; corollas white, ca. 3 mm long, basal tube ca. 0.5 mm long, throat ca. 2 mm long, lobes ca. 0.5 mm long, hispidulous; anther thecae ca. 0.8 mm long, apical appendage ca. 0.15 mm long; style branches filiform-clavellate. Achenes ca. 1.6 mm long, black with paler ribs, ribs sparsely setuliferous; pappus white, of ca. 22 slender bristles, ca. 3 mm long, slightly broadened and scarcely contiguous at base.</p></tp:treatment-sec><tp:treatment-sec sec-type="Additional specimens"><title>Additional specimens.</title><p>Bolivia: Cochabamba, Sailapata, Ayopaya, 2700 m, at wet soil, 1 m, Oct 1935, <italic>Cárdenas 3271</italic> (<named-content xmlns:xlink="http://www.w3.org/1999/xlink" content-type="dwc:institutional_code" xlink:type="simple">US</named-content>); La Paz: Nordyungas, Polo-Polo bei Coroico, alt. 1100 m, region subtropical, Oct.-Nov. 1912, <italic>O. Buchtien 3933</italic> (<named-content xmlns:xlink="http://www.w3.org/1999/xlink" content-type="dwc:institutional_code" xlink:type="simple">GH</named-content>, <named-content xmlns:xlink="http://www.w3.org/1999/xlink" content-type="dwc:institutional_code" xlink:type="simple">NY</named-content>, <named-content xmlns:xlink="http://www.w3.org/1999/xlink" content-type="dwc:institutional_code" xlink:type="simple">US</named-content>).</p><p>This species includes the material that B.L. <xref ref-type="bibr" rid="B2">Robinson (1920)</xref> treated under the name <italic><tp:taxon-name><tp:taxon-name-part taxon-name-part-type="genus">Eupatorium</tp:taxon-name-part> <tp:taxon-name-part taxon-name-part-type="species">marginatum</tp:taxon-name-part></tp:taxon-name></italic> Poepp. The supposed difference in number of florets in the heads proves spurious. The specimens cited by B.L. Robinson, were all collected by Buchtien in the same locality and share all the same obvious details. The species now known as <italic><tp:taxon-name><tp:taxon-name-part taxon-name-part-type="genus">Fleischmannia</tp:taxon-name-part> <tp:taxon-name-part taxon-name-part-type="species">marginata</tp:taxon-name-part></tp:taxon-name></italic> (Poepp.) R.M. King &amp; H. Rob. does not occur in Bolivia, but is restricted to the area of Junin in central Peru (<xref ref-type="bibr" rid="B3">Robinson 2001</xref>). It is distinct in its thicker leaf blades with smooth glabrous adaxial surfaces,</p></tp:treatment-sec><ref-list><ref id="B2"><mixed-citation xmlns:xlink="http://www.w3.org/1999/xlink" xlink:type="simple"><person-group><name name-style="western"><surname>Robinson</surname><given-names>BL</given-names></name></person-group> (<year>1920</year>) <article-title>The Eupatoriums of Bolivia.</article-title> <source>Contr. Gray Herb.</source> <series>n.s.</series> <volume>61</volume>: <fpage>30</fpage>–<lpage>80</lpage>. </mixed-citation></ref><ref id="B3"><mixed-citation xmlns:xlink="http://www.w3.org/1999/xlink" xlink:type="simple"><person-group><name name-style="western"><surname>Robinson</surname><given-names>H</given-names></name></person-group> (<year>2001</year>) <article-title>New species of <italic><tp:taxon-name><tp:taxon-name-part taxon-name-part-type="genus">Fleischmannia</tp:taxon-name-part></tp:taxon-name></italic> from Panama and Andean South America (<tp:taxon-name><tp:taxon-name-part taxon-name-part-type="family">Asteraceae</tp:taxon-name-part></tp:taxon-name>: <tp:taxon-name><tp:taxon-name-part taxon-name-part-type="tribe">Eupatorieae</tp:taxon-name-part></tp:taxon-name>).</article-title> <source>Proc. Biol. Soc. Wash.</source> <volume>114</volume>(<issue>2</issue>): <fpage>529</fpage>–<lpage>556</lpage>. </mixed-citation></ref></ref-list></tp:taxon-treatment>
