# Supplementary material for: The genus Fleischmannia in Argentina, Bolivia, Brazil and Paraguay (Eupatorieae, Asteraceae)
Source: PhytoKeys. 2015 Dec 2;(57):61–92. doi: 10.3897/phytokeys.57.5784 (PMC4698515; doi:10.3897/phytokeys.57.5784)
Supplement: XML Treatment for Fleischmannia pratensis [file phytokeys.57.5784-treatment17.xml]

<!DOCTYPE tp:taxon-treatment
  PUBLIC "-//TaxonX//DTD Taxonomic Treatment Publishing DTD v0 20100105//EN" "tax-treatment-NSO.dtd">
<tp:taxon-treatment xmlns:tp="http://www.plazi.org/taxpub"><tp:treatment-meta><kwd-group><label>Taxon classification</label><kwd><named-content content-type="kingdom">Plantae</named-content></kwd><kwd><named-content content-type="order">Asterales</named-content></kwd><kwd><named-content content-type="family">Asteraceae</named-content></kwd></kwd-group><mixed-citation publication-type="journal"><person-group><name><surname>Robinson</surname><given-names>Harold</given-names></name></person-group><article-title>The genus <italic><tp:taxon-name><tp:taxon-name-part taxon-name-part-type="genus">Fleischmannia</tp:taxon-name-part></tp:taxon-name></italic> in Argentina, Bolivia, Brazil and Paraguay (<tp:taxon-name><tp:taxon-name-part taxon-name-part-type="tribe">Eupatorieae</tp:taxon-name-part></tp:taxon-name>, <tp:taxon-name><tp:taxon-name-part taxon-name-part-type="family">Asteraceae</tp:taxon-name-part></tp:taxon-name>)</article-title><source>PhytoKeys</source><day>2</day><month>12</month><year>2015</year><volume>2015</volume><issue>57</issue><fpage>61</fpage><lpage>92</lpage><pub-id pub-id-type="doi">10.3897/phytokeys.57.5784</pub-id></mixed-citation></tp:treatment-meta><tp:nomenclature><tp:taxon-name>
                            <tp:taxon-name-part taxon-name-part-type="genus">Fleischmannia</tp:taxon-name-part>
                            <tp:taxon-name-part taxon-name-part-type="species">pratensis</tp:taxon-name-part>
                        </tp:taxon-name><tp:taxon-authority>(Klatt) R.M. King &amp; H. Rob., Phytologia 19: 205. 1970</tp:taxon-authority><tp:nomenclature-citation-list><tp:nomenclature-citation><tp:taxon-name><tp:taxon-name-part taxon-name-part-type="genus">Eupatorium</tp:taxon-name-part> <tp:taxon-name-part taxon-name-part-type="species">schiedeanum</tp:taxon-name-part> <tp:taxon-name-part taxon-name-part-type="infraspecific-rank">var.</tp:taxon-name-part> <tp:taxon-name-part taxon-name-part-type="variety">tomentosum</tp:taxon-name-part></tp:taxon-name><comment> Steetz in Seemann, Bot. Voy. Herald 146. 1854. Type: Panama: Chiriquí, Volcán Chiriquí, <italic>Seemann 1138</italic> (holotype <named-content xmlns:xlink="http://www.w3.org/1999/xlink" content-type="dwc:institutional_code" xlink:type="simple">BM</named-content>, photos <named-content xmlns:xlink="http://www.w3.org/1999/xlink" content-type="dwc:institutional_code" xlink:type="simple">MO</named-content>, <named-content xmlns:xlink="http://www.w3.org/1999/xlink" content-type="dwc:institutional_code" xlink:type="simple">US</named-content>).</comment></tp:nomenclature-citation><tp:nomenclature-citation><tp:taxon-name><tp:taxon-name-part taxon-name-part-type="genus">Eupatorium</tp:taxon-name-part> <tp:taxon-name-part taxon-name-part-type="species">schiedeanum</tp:taxon-name-part> <tp:taxon-name-part taxon-name-part-type="infraspecific-rank">var.</tp:taxon-name-part> <tp:taxon-name-part taxon-name-part-type="variety">capitatum</tp:taxon-name-part></tp:taxon-name><comment> Steetz in Seemann, Bot. Voy. Herald 146. 1854. Type: Panama: Chiriguí, Volcán Chiriquí, <italic>Seemann s.n.</italic> (holotype <named-content xmlns:xlink="http://www.w3.org/1999/xlink" content-type="dwc:institutional_code" xlink:type="simple">BM</named-content>, photos <named-content xmlns:xlink="http://www.w3.org/1999/xlink" content-type="dwc:institutional_code" xlink:type="simple">MO</named-content>, <named-content xmlns:xlink="http://www.w3.org/1999/xlink" content-type="dwc:institutional_code" xlink:type="simple">US</named-content>).</comment></tp:nomenclature-citation><tp:nomenclature-citation><tp:taxon-name><tp:taxon-name-part taxon-name-part-type="genus">Eupatorium</tp:taxon-name-part> <tp:taxon-name-part taxon-name-part-type="species">pratense</tp:taxon-name-part></tp:taxon-name><comment> Klatt in T. Durand &amp; Pittier, Bull. Soc. Roy. Bot. Belgique 31: 193. 1892. Type: Costa Rica: Savanes Boruca, Dec. 1891, <italic>Pittier 4756</italic> (lectotype <named-content xmlns:xlink="http://www.w3.org/1999/xlink" content-type="dwc:institutional_code" xlink:type="simple">US</named-content>).</comment></tp:nomenclature-citation><tp:nomenclature-citation><tp:taxon-name><tp:taxon-name-part taxon-name-part-type="genus">Eupatorium</tp:taxon-name-part> <tp:taxon-name-part taxon-name-part-type="species">pacacanum</tp:taxon-name-part></tp:taxon-name><comment> Klatt, Leopoldina, Bot. Beibl. 3. 1895. Type: Costa Rica: clairières du Rodea de Pacaca, 1–2 Jan, 1891, <italic>Pittier 3324</italic> (holotype <named-content xmlns:xlink="http://www.w3.org/1999/xlink" content-type="dwc:institutional_code" xlink:type="simple">BR</named-content>, isotype <named-content xmlns:xlink="http://www.w3.org/1999/xlink" content-type="dwc:institutional_code" xlink:type="simple">GH</named-content>).</comment></tp:nomenclature-citation><tp:nomenclature-citation><tp:taxon-name><tp:taxon-name-part taxon-name-part-type="genus">Eupatorium</tp:taxon-name-part> <tp:taxon-name-part taxon-name-part-type="species">roseum</tp:taxon-name-part></tp:taxon-name><comment> Klatt, Bull, Soc. Roy, Belgique 31: 194. 1892 [1903]. Type: Costa Rica: clairières du Rodea de Pacaca, 1–2 Jan, 1891, <italic>Pittier 3324</italic> (holotype <named-content xmlns:xlink="http://www.w3.org/1999/xlink" content-type="dwc:institutional_code" xlink:type="simple">BR</named-content>, isotype <named-content xmlns:xlink="http://www.w3.org/1999/xlink" content-type="dwc:institutional_code" xlink:type="simple">GH</named-content>).</comment></tp:nomenclature-citation><tp:nomenclature-citation><tp:taxon-name><tp:taxon-name-part taxon-name-part-type="genus">Fleischmannia</tp:taxon-name-part> <tp:taxon-name-part taxon-name-part-type="species">croatii</tp:taxon-name-part></tp:taxon-name><comment> R.M. King &amp; H. Rob., Phytologia 28: 76. 1974. Type: Panama, Chiriquí, vicinity of Las Nubes, 4.3 km NW of Río Chiriquí, Viejo, W of Cerro Punta, 2200 m, <italic>Croat 22300</italic> (holotype <named-content xmlns:xlink="http://www.w3.org/1999/xlink" content-type="dwc:institutional_code" xlink:type="simple">MO</named-content>).</comment></tp:nomenclature-citation><tp:nomenclature-citation><tp:taxon-name><tp:taxon-name-part taxon-name-part-type="genus">Fleischmannia</tp:taxon-name-part> <tp:taxon-name-part taxon-name-part-type="species">panamensis</tp:taxon-name-part></tp:taxon-name><comment> R.M. King &amp; H. Rob., Phytologia 28: 80. 1974. Type: Panama, Coclé, near La Mesa, 11 Feb. 1971, <italic>Croat 13354</italic> (holotype <named-content xmlns:xlink="http://www.w3.org/1999/xlink" content-type="dwc:institutional_code" xlink:type="simple">MO</named-content>).</comment></tp:nomenclature-citation></tp:nomenclature-citation-list></tp:nomenclature><tp:treatment-sec sec-type="Description"><title>Description.</title><p>Erect to reclining perennial herbs or subshrubs, to 1.5 m tall; stems greenish to brown or reddish, densely puberulous to tomentellous; branches spreading at 25–90° angles. Leaves opposite; petioles slender to 3 cm long; leaf blades herbaceous, rhomboid to narrowly ovate, to 5.5 cm long, to 3.5 cm wide, base broadly acute to truncate, margins usually crenate-serrate with 6–12 teeth on each side, apex short-acute to scarcely acuminate, adaxially pilose to pilosulous, abaxially sparsely to rather densely pilosulous, puberulous on veins, with glandular dots; triplinervate from petiole. Inflorescence a broad laxly corymbiform panicle with densely corymbiform branches; peduncles 1–3 mm long, puberulous. Heads 5–6 mm high; involucral bracts 18–25 in 3–4 series, gradate, mostly short-acute, scarious margins narrow to rather broad distally. Florets 15–25 in a head; corollas lavender to white, 2.5–3.5 mm long, basal tube 0.5–1.0 mm long, throat 1.5–2.0 m long, lobes ca. 0.5 mm long, with short hairs outside, anther thecae 0.8–0.9 mm long, apical appendage ca. 0.25 mm long; style branches narrowly linear. Achenes 1.2–1.7 mm long, black with black ribs; setulae on ribs and distal faces; pappus white, of 20–30 scabrous contiguous bristles ca. 1.8–2.2 mm long.</p></tp:treatment-sec><tp:treatment-sec sec-type="Specimens seen"><title>Specimens seen.</title><p>Bolivia, Tipuani—Valley: Hacienda Casana, Bobuach de Abhänge, 1400 mm, 31 July 1922, <italic>O. Buchtien</italic> 7554 (<named-content xmlns:xlink="http://www.w3.org/1999/xlink" content-type="dwc:institutional_code" xlink:type="simple">US</named-content>); Bolivia: Cochabamba, Prov. Narciso Campero Leyes, 12 km al NW de Novillero a Santiago, <named-content xmlns:xlink="http://www.w3.org/1999/xlink" content-type="dwc:verbatimCoordinates" xlink:type="simple">18°17'S, 65°16'W</named-content>, 2500 m, Bosque semideciduo, disturbado de 7 m de altura, en quebrada, con <italic><tp:taxon-name><tp:taxon-name-part taxon-name-part-type="genus">Anadenanthera</tp:taxon-name-part></tp:taxon-name></italic>, hierba 0.30 m, flores violetas, 17 June 1995, <italic>N. Kessler, J. Gonzales, K. Bach &amp; S. Hohnwald 4613</italic> (<named-content xmlns:xlink="http://www.w3.org/1999/xlink" content-type="dwc:institutional_code" xlink:type="simple">LPB</named-content>, <named-content xmlns:xlink="http://www.w3.org/1999/xlink" content-type="dwc:institutional_code" xlink:type="simple">US</named-content>); La Paz, Yungas, 6000 ft., 1885, <italic>H.H. Rusby</italic> 1608 <!--PageBreak-->(<named-content xmlns:xlink="http://www.w3.org/1999/xlink" content-type="dwc:institutional_code" xlink:type="simple">NY</named-content>, <named-content xmlns:xlink="http://www.w3.org/1999/xlink" content-type="dwc:institutional_code" xlink:type="simple">US</named-content>); La Paz, Abel Iturralde, along road between Tumupasa and San Jose de Uchupiamonas; NW of Tumupasa along slope leading up to Parque Nacional Madidi, 5.5–5.8 km above Jct to San Jose near Tumupasa, <named-content xmlns:xlink="http://www.w3.org/1999/xlink" content-type="dwc:verbatimCoordinates" xlink:type="simple">15°45'S, 67°50'W</named-content>, 830–850 m, 21 m tall, flowers lavender, 9 August 2000, <italic>T. Croat, A.C. Acebey &amp; T. Kroemer 84384</italic> (<named-content xmlns:xlink="http://www.w3.org/1999/xlink" content-type="dwc:institutional_code" xlink:type="simple">MO</named-content>, <named-content xmlns:xlink="http://www.w3.org/1999/xlink" content-type="dwc:institutional_code" xlink:type="simple">US</named-content>); La Paz, Nor Yungas, Region von Compatá, Hacienda “El Choro”, an Wagen zw. Gebürch, 1700 m, Wird 1 m hoch, Blüten helllila aurz-Weiss, 5 July 1930, <italic>O. Buchtien 8209</italic> (<named-content xmlns:xlink="http://www.w3.org/1999/xlink" content-type="dwc:institutional_code" xlink:type="simple">US</named-content>); La Paz, Nor Yungas, 4.5 km below Yolosa, then 10 km W on road up the Río Huarinilla, <named-content xmlns:xlink="http://www.w3.org/1999/xlink" content-type="dwc:verbatimCoordinates" xlink:type="simple">16°12'S, 67°50'W</named-content>. 1450 m, heavily disturbed moist forest, mostly secondary growth, roadside; suffrutescent, 75 cm tall, flowers pale lavender, 19–20 Oct. 1983, <italic>J.C. Solomon 8514</italic> (<named-content xmlns:xlink="http://www.w3.org/1999/xlink" content-type="dwc:institutional_code" xlink:type="simple">MO</named-content>, <named-content xmlns:xlink="http://www.w3.org/1999/xlink" content-type="dwc:institutional_code" xlink:type="simple">US</named-content>); La Paz, Nor Yungas, en rente de Santa Rosa, Valle del Río Unduavi, 1530 m, arroyo cerco del camino; arbusto 1.2 m, flor lila, 5 9 1987, <italic>E. Vargas &amp; R. Seidel 457</italic> (<named-content xmlns:xlink="http://www.w3.org/1999/xlink" content-type="dwc:institutional_code" xlink:type="simple">LPB</named-content>, <named-content xmlns:xlink="http://www.w3.org/1999/xlink" content-type="dwc:institutional_code" xlink:type="simple">US</named-content>); La Paz, Nor Yungas, Chairo, <named-content xmlns:xlink="http://www.w3.org/1999/xlink" content-type="dwc:verbatimCoordinates" xlink:type="simple">16°13'S, 67°52'W</named-content>, 1400 m; restos de Bosque monte. ano, abierto con mucha <italic><tp:taxon-name><tp:taxon-name-part taxon-name-part-type="genus">Inga</tp:taxon-name-part> <tp:taxon-name-part taxon-name-part-type="species">adenophylla</tp:taxon-name-part></tp:taxon-name></italic>; en la orilla alta de Río Huarinilla, hierba 1.8 m, flores moradas pequeñas, 19 June 1997, <italic>St. S. Beck 23001</italic> (<named-content xmlns:xlink="http://www.w3.org/1999/xlink" content-type="dwc:institutional_code" xlink:type="simple">LPB</named-content>, <named-content xmlns:xlink="http://www.w3.org/1999/xlink" content-type="dwc:institutional_code" xlink:type="simple">US</named-content>); La Paz, Sud Yungas, etwa 5 Fahrkilometer ah der Strade von Chulumani Richtung Ocobaya, ca. 1500 m, Bluten hellblau, 16 May 1988, <italic>T. Feuerer &amp; P. Franken 11741</italic> (<named-content xmlns:xlink="http://www.w3.org/1999/xlink" content-type="dwc:institutional_code" xlink:type="simple">US</named-content>).</p><p>This is what has been called <italic><tp:taxon-name><tp:taxon-name-part taxon-name-part-type="genus">Eupatorium</tp:taxon-name-part> <tp:taxon-name-part taxon-name-part-type="species">pycnocephalum</tp:taxon-name-part></tp:taxon-name></italic> Less. by B.L. <xref ref-type="bibr" rid="B2">Robinson (1920)</xref>. Also, <italic>Vargas &amp; Seidel 457</italic> has been previously misidentified as <italic><tp:taxon-name><tp:taxon-name-part taxon-name-part-type="genus">Fleischmannia</tp:taxon-name-part> <tp:taxon-name-part taxon-name-part-type="species">tamboensis</tp:taxon-name-part></tp:taxon-name></italic> and <italic>Beck 23001</italic> has been misdetermined as <italic><tp:taxon-name><tp:taxon-name-part taxon-name-part-type="genus">Fleischmannia</tp:taxon-name-part> <tp:taxon-name-part taxon-name-part-type="species">yungasensis</tp:taxon-name-part></tp:taxon-name></italic>.</p></tp:treatment-sec><ref-list><ref id="B2"><mixed-citation xmlns:xlink="http://www.w3.org/1999/xlink" xlink:type="simple"><person-group><name name-style="western"><surname>Robinson</surname><given-names>BL</given-names></name></person-group> (<year>1920</year>) <article-title>The Eupatoriums of Bolivia.</article-title> <source>Contr. Gray Herb.</source> <series>n.s.</series> <volume>61</volume>: <fpage>30</fpage>–<lpage>80</lpage>. </mixed-citation></ref></ref-list></tp:taxon-treatment>
