# Supplementary material for: The genus Fleischmannia in Argentina, Bolivia, Brazil and Paraguay (Eupatorieae, Asteraceae)
Source: PhytoKeys. 2015 Dec 2;(57):61–92. doi: 10.3897/phytokeys.57.5784 (PMC4698515; doi:10.3897/phytokeys.57.5784)
Supplement: XML Treatment for Fleischmannia schickendantzii [file phytokeys.57.5784-treatment18.xml]

<!DOCTYPE tp:taxon-treatment
  PUBLIC "-//TaxonX//DTD Taxonomic Treatment Publishing DTD v0 20100105//EN" "tax-treatment-NSO.dtd">
<tp:taxon-treatment xmlns:tp="http://www.plazi.org/taxpub"><tp:treatment-meta><kwd-group><label>Taxon classification</label><kwd><named-content content-type="kingdom">Plantae</named-content></kwd><kwd><named-content content-type="order">Asterales</named-content></kwd><kwd><named-content content-type="family">Asteraceae</named-content></kwd></kwd-group><mixed-citation publication-type="journal"><person-group><name><surname>Robinson</surname><given-names>Harold</given-names></name></person-group><article-title>The genus <italic><tp:taxon-name><tp:taxon-name-part taxon-name-part-type="genus">Fleischmannia</tp:taxon-name-part></tp:taxon-name></italic> in Argentina, Bolivia, Brazil and Paraguay (<tp:taxon-name><tp:taxon-name-part taxon-name-part-type="tribe">Eupatorieae</tp:taxon-name-part></tp:taxon-name>, <tp:taxon-name><tp:taxon-name-part taxon-name-part-type="family">Asteraceae</tp:taxon-name-part></tp:taxon-name>)</article-title><source>PhytoKeys</source><day>2</day><month>12</month><year>2015</year><volume>2015</volume><issue>57</issue><fpage>61</fpage><lpage>92</lpage><pub-id pub-id-type="doi">10.3897/phytokeys.57.5784</pub-id></mixed-citation></tp:treatment-meta><tp:nomenclature><tp:taxon-name>
                            <tp:taxon-name-part taxon-name-part-type="genus">Fleischmannia</tp:taxon-name-part>
                            <tp:taxon-name-part taxon-name-part-type="species">schickendantzii</tp:taxon-name-part>
                        </tp:taxon-name><tp:taxon-authority>(Hieron.) R.M. King &amp; H. Rob., Phytologia 19: 205. 1970</tp:taxon-authority><tp:nomenclature-citation-list><tp:nomenclature-citation><tp:taxon-name><tp:taxon-name-part taxon-name-part-type="genus">Eupatorium</tp:taxon-name-part> <tp:taxon-name-part taxon-name-part-type="species">schickendantzii</tp:taxon-name-part></tp:taxon-name><comment> Hieron., Bot. Jahrb. Syst. 22: 769. 1897. Type: Argentina. Catamarca, in der Quebrada (Schlucht) und auf der Cuesta de la Muschaca, Feb 1876, <italic>Schickendantz 259</italic> (holotype B, destroyed, photos <named-content xmlns:xlink="http://www.w3.org/1999/xlink" content-type="dwc:institutional_code" xlink:type="simple">GH</named-content>, <named-content xmlns:xlink="http://www.w3.org/1999/xlink" content-type="dwc:institutional_code" xlink:type="simple">US</named-content>).</comment></tp:nomenclature-citation></tp:nomenclature-citation-list></tp:nomenclature><tp:treatment-sec sec-type="Description"><title>Description.</title><p>Erect or reclining herbs to 1.5 m tall; stems terete, striate, puberulous; internodes 5–12 cm long; branches spreading at 45–90° angles. Leaves opposite; petioles slender, 1.5–40 cm long, puberulous; leaf blades lanceolate to narrowly ovate, 4–9 cm long, 1.8–6.5 cm wide, obtuse at base, each margin with 5–11 sharp or crenate teeth, apex narrowly acute but not acuminate; surfaces sparsely pilosulous to nearly glabrous, puberulous on veins; triplinervate from petiole, main veins dark. Inflorescence lax, with elongate branches bearing groups of few heads at corymbiform cymose tips; peduncles 5–30 mm long, puberulous. Heads with involucres 4–5 mm high, 2.5–4.0 mm wide; involucral bracts 20–26 in 5–6 series, gradate, outer bracts 1.0–1.5 mm long, ovate-lanceolate, puberulous, middle bracts lanceolate, 2.5–3.0 mm long, usually acute, inner bracts linear-oblong, 4.0–4.5 mm long, glabrous. Florets 17–24 in a head; corollas lilac, ca. 3 mm long, basal tube 0.6 mm long, throat ca. 2 mm long, lobes ca. 0.4 mm long and wide, without hairs outside; anther thecae ca. 0.8 mm long; apical appendage ca. 0.25 mm long; style branches slender, scarcely broadened distally. <!--PageBreak-->Achenes 2.0–2.5 mm long, ribs narrowly pale, setuliferous; pappus whitish, of ca. 30 slender bristles ca. 3 mm long, not contiguous at base.</p></tp:treatment-sec><tp:treatment-sec sec-type="Specimens seen from Bolivia"><title>Specimens seen from Bolivia.</title><p>Tarija, Prov. O’Connor, 73.i km E of Tarija-Padcaya road, on road to Entre Rios (ca. 1 km below Narvaez), elev. 1700 m, moist sub-tropical forest with many <tp:taxon-name><tp:taxon-name-part taxon-name-part-type="family">Myrtaceae</tp:taxon-name-part></tp:taxon-name>, <italic><tp:taxon-name><tp:taxon-name-part taxon-name-part-type="genus">Podocarpus</tp:taxon-name-part></tp:taxon-name></italic>, Legumes &amp; abundant epiphytes, <named-content xmlns:xlink="http://www.w3.org/1999/xlink" content-type="dwc:verbatimCoordinates" xlink:type="simple">21°25'S, 64°63'W</named-content>, shrub, 1.5 m, forest understory, corollas very pale pink, 1–2 May 1983, <italic>J.C. Solomon 10333</italic> (<named-content xmlns:xlink="http://www.w3.org/1999/xlink" content-type="dwc:institutional_code" xlink:type="simple">MO</named-content>, <named-content xmlns:xlink="http://www.w3.org/1999/xlink" content-type="dwc:institutional_code" xlink:type="simple">US</named-content>); Tarija, Prov. Arce, 5 km S of Comunidad Guayavillas (28.3 km S of Padcaya) on road to Bermejo. Elev. 1800–1900 m, disturbed dry forest with isolated patches of <italic><tp:taxon-name><tp:taxon-name-part taxon-name-part-type="genus">Podocarpus</tp:taxon-name-part></tp:taxon-name></italic>, <tp:taxon-name><tp:taxon-name-part taxon-name-part-type="family">Myrtaceae</tp:taxon-name-part></tp:taxon-name> in more moist places. <named-content xmlns:xlink="http://www.w3.org/1999/xlink" content-type="dwc:verbatimCoordinates" xlink:type="simple">22°01'S, 64°39'W</named-content>, corollas white, forest understory, 6 May 1983, <italic>J.C. Solomon 10500</italic> (<named-content xmlns:xlink="http://www.w3.org/1999/xlink" content-type="dwc:institutional_code" xlink:type="simple">MO</named-content>, <named-content xmlns:xlink="http://www.w3.org/1999/xlink" content-type="dwc:institutional_code" xlink:type="simple">US</named-content>); Tarija: Prov. Arce, valley of the Río Chillaguatas, below Rancho Nogalar on trail between Sidaras and Tariquia, <named-content xmlns:xlink="http://www.w3.org/1999/xlink" content-type="dwc:verbatimCoordinates" xlink:type="simple">22°05'S, 64°25'W</named-content>, elev. 1100 m, moist sub-tropical forest, corollas white, moist sand along river, young plant, 14–16 Oct, 1983, <italic>J.C. Solomon 11254</italic> (<named-content xmlns:xlink="http://www.w3.org/1999/xlink" content-type="dwc:institutional_code" xlink:type="simple">MO</named-content>).</p></tp:treatment-sec></tp:taxon-treatment>
