# Supplementary material for: The genus Fleischmannia in Argentina, Bolivia, Brazil and Paraguay (Eupatorieae, Asteraceae)
Source: PhytoKeys. 2015 Dec 2;(57):61–92. doi: 10.3897/phytokeys.57.5784 (PMC4698515; doi:10.3897/phytokeys.57.5784)
Supplement: XML Treatment for Fleischmannia steinbachii [file phytokeys.57.5784-treatment20.xml]

<!DOCTYPE tp:taxon-treatment
  PUBLIC "-//TaxonX//DTD Taxonomic Treatment Publishing DTD v0 20100105//EN" "tax-treatment-NSO.dtd">
<tp:taxon-treatment xmlns:tp="http://www.plazi.org/taxpub"><tp:treatment-meta><kwd-group><label>Taxon classification</label><kwd><named-content content-type="kingdom">Plantae</named-content></kwd><kwd><named-content content-type="order">Asterales</named-content></kwd><kwd><named-content content-type="family">Asteraceae</named-content></kwd></kwd-group><mixed-citation publication-type="journal"><person-group><name><surname>Robinson</surname><given-names>Harold</given-names></name></person-group><article-title>The genus <italic><tp:taxon-name><tp:taxon-name-part taxon-name-part-type="genus">Fleischmannia</tp:taxon-name-part></tp:taxon-name></italic> in Argentina, Bolivia, Brazil and Paraguay (<tp:taxon-name><tp:taxon-name-part taxon-name-part-type="tribe">Eupatorieae</tp:taxon-name-part></tp:taxon-name>, <tp:taxon-name><tp:taxon-name-part taxon-name-part-type="family">Asteraceae</tp:taxon-name-part></tp:taxon-name>)</article-title><source>PhytoKeys</source><day>2</day><month>12</month><year>2015</year><volume>2015</volume><issue>57</issue><fpage>61</fpage><lpage>92</lpage><pub-id pub-id-type="doi">10.3897/phytokeys.57.5784</pub-id></mixed-citation></tp:treatment-meta><tp:nomenclature><tp:taxon-name>
                            <tp:taxon-name-part taxon-name-part-type="genus">Fleischmannia</tp:taxon-name-part>
                            <tp:taxon-name-part taxon-name-part-type="species">steinbachii</tp:taxon-name-part>
                            <object-id xmlns:xlink="http://www.w3.org/1999/xlink" content-type="ipni" xlink:type="simple">urn:lsid:ipni.org:names:77151277-1</object-id>
                        </tp:taxon-name><tp:taxon-authority>H. Rob.</tp:taxon-authority><tp:taxon-status xmlns:xlink="http://www.w3.org/1999/xlink" xlink:type="simple">sp. nov.</tp:taxon-status></tp:nomenclature><tp:treatment-sec sec-type="Type"><title>Type.</title><p>Bolivia: Santa Cruz, Prov. Cercado de Santa Cruz, Angustura, alt. 550 m, hierba abundante – crecehasta 0.6 m de alto, terrano semiseco y arenoso – orilla camino, flores blanco con licero tinte rosa purpurino, 28 June 1966, <italic>R.F. Steinbach 322</italic> (holotype <named-content xmlns:xlink="http://www.w3.org/1999/xlink" content-type="dwc:institutional_code" xlink:type="simple">US</named-content>). (Figure <xref ref-type="fig" rid="F6">6</xref>).</p><fig id="F6" position="float" orientation="portrait"><label>Figure 6.</label><caption><p><italic><tp:taxon-name><tp:taxon-name-part taxon-name-part-type="genus">Fleischmannia</tp:taxon-name-part> <tp:taxon-name-part taxon-name-part-type="species">steinbachii</tp:taxon-name-part></tp:taxon-name></italic> H.Rob., holotype (<named-content xmlns:xlink="http://www.w3.org/1999/xlink" content-type="dwc:institutional_code" xlink:type="simple">US</named-content>).</p></caption><graphic xmlns:xlink="http://www.w3.org/1999/xlink" xlink:href="phytokeys-057-061-g006.jpg" position="float" orientation="portrait" xlink:type="simple" id="oo_65129.jpg"/></fig></tp:treatment-sec><tp:treatment-sec sec-type="Description"><title>Description.</title><p>Reclining herbs to 1 m tall, stems green to pale brown, terete, striated when dry, hirsute or hirsutulous. Leaves opposite; petioles 0.7–1.5 cm long densely puberulous; blades ovate, 2–4 cm long, 1.5–2.0 cm wide, base obtuse, margins serrulate with 5–9 blunt teeth, apex narrowly acute, adaxial surface pilosulous, abaxial surface essentially concolorous, pilosulous on and between veins, triplinervate from base, with main veins prominent, usually whitish. Inflorescence, a lax panicle with many pairs of elongate mostly opposite widely divaricating branches spreading at 60–90° angles, distally with cymiform branching, each bearing 2–8 heads, main axis and main branches with foliiform bracts 1.0–2.5 cm long, 0.3–1.2 cm wide; branches and peduncles densely puberulous, peduncles 4–20 mm long. Heads ca. 6 mm high, 4 mm wide; involucre of ca. 25 strongly gradate bracts 1.0–4.5 mm long, mostly ca. 1 mm wide, few at base acute at tips, most bracts broadly rounded at tip, with narrowly scarcious margins, glabrous and with prominent pair of longitudinal veins outside. Florets ca. 17 in a head; corollas pale bluish to reddish tinged, ca. 3 mm long, basal tube ca. 0.5 mm long, throat ca. 2 mm long, lobes ca. 0.5 mm long, with few slender styliform cells on outer surface; anther thecae ca. 1 mm long; style branches not broader distally. Achenes ca. 1.8 mm long, with narrow pale, setuliferous ribs; pappus white, ca. 3 mm long, of ca. 30 slender fragile, non-contiguous bristles.</p></tp:treatment-sec><tp:treatment-sec sec-type="Paratypes"><title>Paratypes.</title><p>Bolivia: Santa Cruz, Prov. Florida, 6.5 km (by road), 3 km (by air) <named-content xmlns:xlink="http://www.w3.org/1999/xlink" content-type="dwc:institutional_code" xlink:type="simple">NE</named-content> of central square in Mairana on road to Yunga de Mairana, <named-content xmlns:xlink="http://www.w3.org/1999/xlink" content-type="dwc:verbatimCoordinates" xlink:type="simple">18°06'S, 63°56'W</named-content>, alt. 1800 m; near upper limit of dry woodland of <italic><tp:taxon-name><tp:taxon-name-part taxon-name-part-type="genus">Schinopsis</tp:taxon-name-part></tp:taxon-name> haenkeanaI</italic>, with some columnar cacti (<tp:taxon-name><tp:taxon-name-part taxon-name-part-type="genus">Cereus</tp:taxon-name-part> <tp:taxon-name-part taxon-name-part-type="uncertainty-rank">cf.</tp:taxon-name-part> <tp:taxon-name-part taxon-name-part-type="species">dayami</tp:taxon-name-part></tp:taxon-name>), beginning transition to more humid montane forest with <italic><tp:taxon-name><tp:taxon-name-part taxon-name-part-type="genus">Clethra</tp:taxon-name-part> <tp:taxon-name-part taxon-name-part-type="species">scabra</tp:taxon-name-part></tp:taxon-name></italic>, <italic><tp:taxon-name><tp:taxon-name-part taxon-name-part-type="genus">Lithtaea</tp:taxon-name-part> <tp:taxon-name-part taxon-name-part-type="species">ternifolia</tp:taxon-name-part></tp:taxon-name></italic>, etc., mostly turned into brushy pastures by cutting and burning, with <italic><tp:taxon-name><tp:taxon-name-part taxon-name-part-type="genus">Baccharis</tp:taxon-name-part></tp:taxon-name></italic> spp., <italic><tp:taxon-name><tp:taxon-name-part taxon-name-part-type="genus">Dodonaea</tp:taxon-name-part> <tp:taxon-name-part taxon-name-part-type="species">viscosa</tp:taxon-name-part></tp:taxon-name></italic>, <italic><tp:taxon-name><tp:taxon-name-part taxon-name-part-type="genus">Mimosa</tp:taxon-name-part> <tp:taxon-name-part taxon-name-part-type="species">lepidota</tp:taxon-name-part></tp:taxon-name></italic>. Weak, supported in shrub. Phyllaries green; flowers very pale violet, almost white, 9 May 1998, <italic>M. Nee 49278</italic> (<named-content xmlns:xlink="http://www.w3.org/1999/xlink" content-type="dwc:institutional_code" xlink:type="simple">NY</named-content>, <named-content xmlns:xlink="http://www.w3.org/1999/xlink" content-type="dwc:institutional_code" xlink:type="simple">US</named-content>); Dept. Santa Cruz, Prov. Florida: valley of Río Paredones, near Achiras Camping resort, on road to Paredones, <named-content xmlns:xlink="http://www.w3.org/1999/xlink" content-type="dwc:verbatimCoordinates" xlink:type="simple">18°09'30"S, 63°49'W</named-content>, alt. 1350–1400 m, grazed or brushy areas, dry forest and pastures; weak herb with stems 1 m long; flowers pale blue, 6 June 1998, <italic>M. Nee 49614</italic> (<named-content xmlns:xlink="http://www.w3.org/1999/xlink" content-type="dwc:institutional_code" xlink:type="simple">NY</named-content>, <named-content xmlns:xlink="http://www.w3.org/1999/xlink" content-type="dwc:institutional_code" xlink:type="simple">US</named-content>).</p><p>This new species would key in <xref ref-type="bibr" rid="B2">Robinson (1920)</xref> to what he called <italic><tp:taxon-name><tp:taxon-name-part taxon-name-part-type="genus">Eupatorium</tp:taxon-name-part> <tp:taxon-name-part taxon-name-part-type="species">tamboense</tp:taxon-name-part></tp:taxon-name></italic> Hieron., and that is is where specimens may have been placed in the past. However, <italic><tp:taxon-name><tp:taxon-name-part taxon-name-part-type="genus">Fleischmannia</tp:taxon-name-part> <tp:taxon-name-part taxon-name-part-type="species">tambonsis</tp:taxon-name-part></tp:taxon-name></italic> is described with reddish hairs and stipitate glands on the branches of the inflorescence. Some of the present paratypes have been identified in the past as <italic><tp:taxon-name><tp:taxon-name-part taxon-name-part-type="genus">Fleischmannia</tp:taxon-name-part> <tp:taxon-name-part taxon-name-part-type="species">polopoloensis</tp:taxon-name-part></tp:taxon-name></italic> and <italic><tp:taxon-name><tp:taxon-name-part taxon-name-part-type="genus">Fleischmannia</tp:taxon-name-part> <tp:taxon-name-part taxon-name-part-type="species">schicktendanzii</tp:taxon-name-part></tp:taxon-name></italic>. Of these the former differs by the denser more corymbiform inflorescence with white corollas. The latter differs by the more alternate distal branching of the mature plants, the more slender peduncles, <!--PageBreak--><!--PageBreak-->the fewer and non-contiguous bristles of the pappus, and the lack of hairs or styliform papillae on the outer surfaces of the corolla lobes.</p><p>The styliform papillae on the outer surfaces of the corolla lobes have been seen in all three specimens placed in the species. The position of these papillae is one often occupied in other species by a few broader multicellular monoseriate hairs. Such styliform papillae have not been noticed in any other species in the genus, and this may prove a valuable distinguishing characteristic.</p></tp:treatment-sec><ref-list><ref id="B2"><mixed-citation xmlns:xlink="http://www.w3.org/1999/xlink" xlink:type="simple"><person-group><name name-style="western"><surname>Robinson</surname><given-names>BL</given-names></name></person-group> (<year>1920</year>) <article-title>The Eupatoriums of Bolivia.</article-title> <source>Contr. Gray Herb.</source> <series>n.s.</series> <volume>61</volume>: <fpage>30</fpage>–<lpage>80</lpage>. </mixed-citation></ref></ref-list></tp:taxon-treatment>
