# Supplementary material for: The genus Fleischmannia in Argentina, Bolivia, Brazil and Paraguay (Eupatorieae, Asteraceae)
Source: PhytoKeys. 2015 Dec 2;(57):61–92. doi: 10.3897/phytokeys.57.5784 (PMC4698515; doi:10.3897/phytokeys.57.5784)
Supplement: XML Treatment for Fleischmannia tamboensis [file phytokeys.57.5784-treatment21.xml]

<!DOCTYPE tp:taxon-treatment
  PUBLIC "-//TaxonX//DTD Taxonomic Treatment Publishing DTD v0 20100105//EN" "tax-treatment-NSO.dtd">
<tp:taxon-treatment xmlns:tp="http://www.plazi.org/taxpub"><tp:treatment-meta><kwd-group><label>Taxon classification</label><kwd><named-content content-type="kingdom">Plantae</named-content></kwd><kwd><named-content content-type="order">Asterales</named-content></kwd><kwd><named-content content-type="family">Asteraceae</named-content></kwd></kwd-group><mixed-citation publication-type="journal"><person-group><name><surname>Robinson</surname><given-names>Harold</given-names></name></person-group><article-title>The genus <italic><tp:taxon-name><tp:taxon-name-part taxon-name-part-type="genus">Fleischmannia</tp:taxon-name-part></tp:taxon-name></italic> in Argentina, Bolivia, Brazil and Paraguay (<tp:taxon-name><tp:taxon-name-part taxon-name-part-type="tribe">Eupatorieae</tp:taxon-name-part></tp:taxon-name>, <tp:taxon-name><tp:taxon-name-part taxon-name-part-type="family">Asteraceae</tp:taxon-name-part></tp:taxon-name>)</article-title><source>PhytoKeys</source><day>2</day><month>12</month><year>2015</year><volume>2015</volume><issue>57</issue><fpage>61</fpage><lpage>92</lpage><pub-id pub-id-type="doi">10.3897/phytokeys.57.5784</pub-id></mixed-citation></tp:treatment-meta><tp:nomenclature><tp:taxon-name>
                            <tp:taxon-name-part taxon-name-part-type="genus">Fleischmannia</tp:taxon-name-part>
                            <tp:taxon-name-part taxon-name-part-type="species">tamboensis</tp:taxon-name-part>
                        </tp:taxon-name><tp:taxon-authority>(Hieron.) R.M. King &amp; H. Rob., Phytologia 19: 206. 1970</tp:taxon-authority><tp:nomenclature-citation-list><tp:nomenclature-citation><tp:taxon-name><tp:taxon-name-part taxon-name-part-type="genus">Eupatorium</tp:taxon-name-part> <tp:taxon-name-part taxon-name-part-type="species">tamboense</tp:taxon-name-part></tp:taxon-name><comment> Hieron., Bot. Jahrb. Syst. 22: 770. 1897. Type: Bolivia. Tarija: an der Cuesta del Tambo, between El Tambo and Narvaëz, June 1873, <italic>Lorentz &amp; Hieronymus 888</italic> (holotype B, destroyed, photos <named-content xmlns:xlink="http://www.w3.org/1999/xlink" content-type="dwc:institutional_code" xlink:type="simple">GH</named-content>, <named-content xmlns:xlink="http://www.w3.org/1999/xlink" content-type="dwc:institutional_code" xlink:type="simple">US</named-content>).</comment></tp:nomenclature-citation></tp:nomenclature-citation-list></tp:nomenclature><tp:treatment-sec sec-type="Description"><title>Description.</title><p>Subshrub, erect, ca. 1 m tall; stems terete and glabrate below, upwardly with spreading purplish glandular pubescence, internodes to 10 cm long; branches spreading at 45–80° angles. Leaves opposite; petioles 0.5–1.5 cm long, with reddish glandular hairs; leaf blades membranaceous, rhomboid-ovate to ovate-lanceolate, to 5 cm long, to 2.2 cm wide near base, base rounded to shortly cuneate, margins each with 5–11 teeth, teeth 0.5–1.3 mm long, acute and mucronate, apex acute, adaxial surface scabridulous, abaxially scabrid on veins; triplinervaate from petiole. Inflorescence pyramidal, with slender branches ending in loose cymes; peduncles 5–6(-12) mm long, densely puberulous. Heads with involucres ca. 6 mm high, involucral bracts ca. 20–23, gradate in 5–6 series, outer ovate, ca. 1.5 mm wide, densely puberulent, greenish to purplish outside, inner bracts linear-lanceolate, to 4.5 mm long, ca. 0.8 mm wide, subacute. Florets 16–21 in a head; corollas lilac, ca. 3.2 mm long, lobes ca. 0.7 mm long and wide, short-triangular, anther thecae not seen. Achenes ca. 1.75 mm long, with ribs lighter-colored, sparsely setuliferous; pappus with ca. 20 tenuous noncontiguous bristles, ca. 3 mm long.</p><p>No specimens have been seen that match the description. The specimen that matches best is one cited by <xref ref-type="bibr" rid="B2">Robinson (1920)</xref> “Bolivia: La Paz, South Yungas, Sirupaya near Yanacachi, alt. 2100 m, <italic>Buchtien 191 (300)</italic> (<named-content xmlns:xlink="http://www.w3.org/1999/xlink" content-type="dwc:institutional_code" xlink:type="simple">NY</named-content>, <named-content xmlns:xlink="http://www.w3.org/1999/xlink" content-type="dwc:institutional_code" xlink:type="simple">US</named-content>)” distributed as <italic><tp:taxon-name><tp:taxon-name-part taxon-name-part-type="genus">Eupatorium</tp:taxon-name-part> <tp:taxon-name-part taxon-name-part-type="species">stipuliferum</tp:taxon-name-part></tp:taxon-name></italic>. This specimen cited by Robinson has glands on the peduncles but no reddish hairs, and it is from La Paz, not Tarija. The other specimen cited by <xref ref-type="bibr" rid="B2">Robinson (1920)</xref> “Bolivia: Cochabamba, Río Juntas, alt. 900 m, April 1892, <italic>Kuntze s.n.</italic> (<named-content xmlns:xlink="http://www.w3.org/1999/xlink" content-type="dwc:institutional_code" xlink:type="simple">NY</named-content>, <named-content xmlns:xlink="http://www.w3.org/1999/xlink" content-type="dwc:institutional_code" xlink:type="simple">US</named-content>).” first annotated as <italic><tp:taxon-name><tp:taxon-name-part taxon-name-part-type="genus">Eupatorium</tp:taxon-name-part> <tp:taxon-name-part taxon-name-part-type="species">marginatum</tp:taxon-name-part></tp:taxon-name></italic>, has densely puberulous but eglanduliferous peduncles without reddish hairs. This latter specimen remains unplaced at this time.</p><p>The species described after the <xref ref-type="bibr" rid="B2">Robinson 1920</xref> treatment, <italic><tp:taxon-name><tp:taxon-name-part taxon-name-part-type="genus">Fleischmannia</tp:taxon-name-part> <tp:taxon-name-part taxon-name-part-type="species">yungasensis</tp:taxon-name-part></tp:taxon-name></italic> (B.L. Rob.) R.M. King &amp; H. Rob. seems closest to <italic><tp:taxon-name><tp:taxon-name-part taxon-name-part-type="genus">Fleischmannia</tp:taxon-name-part> <tp:taxon-name-part taxon-name-part-type="species">tamboensis</tp:taxon-name-part></tp:taxon-name></italic> with its reddish hairs and stipitate glands, but it differs by its lower stems and leaves also being densely covered with stipitate glands and by its white corollas.</p><!--PageBreak--></tp:treatment-sec><ref-list><ref id="B2"><mixed-citation xmlns:xlink="http://www.w3.org/1999/xlink" xlink:type="simple"><person-group><name name-style="western"><surname>Robinson</surname><given-names>BL</given-names></name></person-group> (<year>1920</year>) <article-title>The Eupatoriums of Bolivia.</article-title> <source>Contr. Gray Herb.</source> <series>n.s.</series> <volume>61</volume>: <fpage>30</fpage>–<lpage>80</lpage>. </mixed-citation></ref></ref-list></tp:taxon-treatment>
